# Supplementary material for: DksA-Dependent Transcriptional Regulation in Salmonella Experiencing Nitrosative Stress
Source: Front Microbiol. 2016 Mar 31;7:444. doi: 10.3389/fmicb.2016.00444 (PMC4815678; doi:10.3389/fmicb.2016.00444)
Supplement: Supplementary file 1 [file Table1.XLSX]

## Sheet: Sheet1
Table S1. Complete microarray dataset.
		DdksA untreated			wild-type untreated			DdksA + dNO			wild-type + dNO
Gene		Avg.a	SEM		Avg.	SEM		Avg.	SEM		Avg.	SEM
10Sa		5428.6	1397.3		5203.09	604.128		16477.9	4798.77		11843.3	614.522
6S [P]		3237.7	291.377		2678.3	231.032		6319.17	917.701		3449.95	660.49
9S		11598.1	856.857		14424.7	3185.11		7933.79	970.902		14416.7	4074.15
aadA		977.897	106.345		598.437	65.2256		1363.2	326.259		732.016	49.0564
aaeR [D]		1274.61	84.3277		953.54	23.2944		1692.3	232.867		1185.35	115.511
aaeX [D]		1602.04	67.0829		1108.93	30.8565		2000.05	289.436		1320.84	163.521
aas		1607.72	60.4564		1634.12	19.987		1645.17	296.209		1856.01	157.168
aat		1353.11	53.7663		1056.9	44.9659		2046.83	160.974		1070.15	43.3741
abfT-1 [J]		1145.72	112.014		677.622	58.8334		1552.58	289.608		761.384	75.3373
abrB		1129.87	99.0519		690.917	50.9517		1438.19	316.6		970.007	109.379
accA		3365.28	111.765		3890.28	293.399		2341.01	28.9471		4197.64	131.96
accB		15373.2	2417.36		23110.2	1924.07		5361.56	750.498		19207.8	1900.05
accC		5839.11	576.724		9198.75	1020.16		2826.78	74.0521		9913.96	520.392
accD		5199.1	748.753		5640.67	399.157		2742.27	25.0347		5228.76	182.949
acd-6 [J]		840.796	116.168		473.525	78.9214		1229.5	371.891		539.87	68.5987
aceA		965.283	93.0448		478.973	72.888		1411.5	291.187		718.956	110.805
aceB		982.79	86.3832		531.524	70.5733		1317.47	326.46		784.15	147.85
aceE		35191.9	3815.92		38229.2	4714.72		46966.1	11416.4		39230.4	9394.71
aceF		9361.13	3444.1		10650.6	2929.75		10161.7	1348.57		13113.2	5166.84
aceK		1007.45	78.2832		529.043	62.8856		1456.89	323.883		696.161	87.3169
ackA		15758.4	2604.15		20219	2107.17		8626.61	2208.79		19571.7	5498.65
acnA		1272.45	125.825		1065.43	109.588		1436.59	317.249		1700.48	356.756
acnB		8301.49	522.892		9063.04	708.734		2081.91	130.535		12677.6	3526.59
acpD		1953.29	74.5104		1787.36	169.958		18524.7	2053.46		2264.22	325.207
acpS		2287.71	359.151		2847.79	794.861		2217.84	353.197		2712.53	529.095
acpT		2739.78	108.756		2453.59	97.2881		4518.58	291.246		2839.01	202.737
acrA		7699.9	459.541		12514.3	817.101		5003.73	839.185		14204	1732.62
acrB		2413.02	206.687		3547.78	123.311		1935.93	132.752		4686.87	452.717
acrD		1057.58	103.866		637.279	54.7062		1421.71	312.436		826.963	79.108
acrE		1162.44	90.0084		626.735	80.0095		1389.21	289.297		786.778	60.9631
acrF		936.754	102.783		482.909	67.5186		1343.89	326.278		613.048	65.4308
acrR		1949.6	79.4835		1890.3	77.5858		2259.04	138.225		1580.6	127.624
acs		1672.41	185.534		2232.77	238.263		1612.41	192.825		2802.84	690.043
actP		990.006	111.325		599.721	89.6505		1657.73	178.496		771.606	26.3745
ada		1104.82	109.761		632.633	78.7397		1607.03	256.614		786.534	54.5689
add		1773.47	68.481		1610.33	58.7851		1612.35	281.922		1702.62	48.8885
adhC [J]		1792.32	158.791		2277.13	137.053		1813.32	214.15		3267.73	457.783
adhE		7196.13	1115.77		7005.51	929.83		14640.7	4044.81		3051.73	871.795
adhP		1213.52	123.302		1467.35	163.501		2065.59	203.44		1150.45	63.1262
adi		1033.31	85.6145		576.486	54.0103		2588.57	342.824		711.163	51.7692
adiY		1279.4	90.6095		893.601	48.4651		10592.2	1873.2		925.787	90.3868
adk		4607.66	176.886		6062.43	725.933		3340.58	378.627		4968.49	631.197
adrA [L]		1057.89	96.1705		577.669	44.4688		1550.6	315.629		753.924	80.439
aefA		1489.3	75.125		1727.21	82.0583		1629.69	274.736		1668.33	117.344
aegA		874.824	96.3945		415.441	69.0204		1318.31	343.519		568.147	58.5965
aer		1074.38	99.4414		469.257	76.9273		1395.05	329.606		617.299	58.6234
aes		1188.2	88.0042		665.427	71.8799		1527.47	315.9		838.387	56.3145
agaR		1513.61	85.2836		1337.57	107.869		1826.24	250.821		1324.85	65.3562
agp		1260.24	152.053		769.956	139.568		1675.06	248.391		966.331	47.7666
ahpC		15428	2357.65		13362.5	1942.48		15645.7	3567.98		27959.6	2153.01
ahpF		2515.32	217.499		2634.81	182.213		3129.98	220.45		4690.26	773.808
aidB		953.126	88.551		462.895	72.5964		1604.78	186.096		606.446	64.4623
ais		2660.76	115.971		1798.3	59.093		2418.05	217.985		1652.74	42.6497
alaS		8790.67	730.087		9207.22	367.184		4389.91	563.436		8734.88	648.258
alaT		5548.18	1359.55		5085.24	1108.79		3191.85	838.597		4264.51	1014.97
alaV		4521	1038.71		4306.22	772.876		2695.16	473.461		3966.82	826.773
alaW		1693.37	52.6118		1356.06	188.786		2211.94	337.936		2146.93	671.964
alaX		1720.2	55.0613		1346.92	192.381		2023.93	333.055		1924.55	521.459
aldB		979.549	100.098		474.288	75.1108		1516.49	310.969		642.696	66.2649
algH [D]		3895.66	573.638		3994.04	376.026		2645.25	109.119		4121.42	272.293
alkA		855.703	107.406		421.6	74.9107		1329.94	345.135		574.064	66.8903
alkB		1107.34	163.05		442.275	72.6348		1948.1	269.745		586.158	72.0244
allA		1280.94	94.0488		974.507	101.565		1622.75	321.893		1160.92	169.925
allB		921.944	107.838		473.693	88.3448		1324.81	350.045		601.896	89.1838
allC		961.028	98.7023		521.939	55.5836		1285.39	329.723		614.963	58.6596
allD		851.586	110.604		441.846	76.1333		1263.63	359.605		528.595	68.1121
allP [J]		860.335	118.654		369.088	65.7973		1261.24	357.8		486.21	64.553
allR		1608.66	207.895		1609.29	171.936		1698.82	250.847		1936.53	204.46
alr		1766.03	177.957		1351.24	113.55		2494.99	71.5357		1767.44	43.1271
amiA		2060.89	149.55		1830.14	80.5829		1817.35	219.375		1330.62	134.275
amiB		1782.16	214.495		1935.38	142.105		2066.93	148.876		2034.62	60.3233
amiC		1800.16	167.878		2150.78	160.312		1669.94	278.582		2082.74	288.183
amn		2929.49	226.819		2579.07	239.601		3925.49	572.674		3638.31	749.153
ampD		2541.87	111.631		2169.99	61.8563		3638.09	303.187		3040.73	334.396
ampE		1431.21	124.008		1133.04	118.803		2167.5	232.36		1577.83	140.05
ampG		3065.21	49.7247		2791.18	95.3138		1859.05	150.905		2929.56	211.347
ampH		2247.69	164.184		1840.25	129.613		2169.86	99.6038		1872.9	136.515
amtB		1058.3	124.49		1017.44	260.587		1429.2	338.337		676.163	86.7631
amyA		898.231	94.0276		478.472	46.6206		1378	321.212		616.058	64.9531
anmK		1355.52	114.009		1247.13	82.86		1620.53	238.51		1579.59	179.436
ansA		2822.02	127.558		2879.61	74.2428		2173.95	41.4237		2772	214.04
ansB		1251.9	100.425		759.526	59.0803		1687.06	257.06		951.755	51.9233
ansP		3263.48	439.626		2328.04	205.764		1763.61	236.227		1696.31	206.232
apaG		2660.51	93.3189		2642.88	43.7661		3108.02	110.909		3292.56	170.656
apaH		1986.22	65.5331		1429.7	58.3466		2006.42	223.711		1776.01	164.12
apbA		1833.43	10.4894		1504.85	20.3017		3202.5	111.755		1858.77	70.3141
apbE		1511.37	203.908		974.01	114.978		1887.61	195.953		1106.52	18.155
apeE		1018.8	120.116		575.47	88.7545		1483.56	374.108		704.03	87.4747
apeE [J]		1181.57	76.5673		715.041	55.8761		1600.01	274.136		874.169	120.512
aphA		2321.93	114.568		1718.54	25.3749		2384.75	70.5779		2357.17	574.372
apt		2719.2	119.685		3222.67	189.333		1829.22	289.259		3046.06	200.065
araA		880.401	96.9407		400.433	65.883		1356.3	338.826		534.054	65.9958
araB		854.916	95.1649		420.133	80.5505		1366.89	319.216		531.149	67.2285
araC		1329.16	79.1522		864.249	35.1324		1790.15	209.709		1143.25	108.59
araD		847.506	93.1534		388.546	68.0251		1322.68	328.003		525.433	64.4549
araE		968.662	88.8968		490.759	83.5907		1426.93	272.287		606.317	63.1103
araH		860.829	67.1554		426.709	71.3348		1316.33	323.788		547.535	64.0237
araJ		1153.12	102.826		692.132	62.4396		1709.35	265.413		889.097	87.2281
araT [J]		1301.43	136.006		1204.32	28.9511		1399.52	341.234		915.071	16.0383
arcA		7258.67	629.278		9567.8	614.083		4942.64	386.485		9277.28	807.192
arcA [J]		835.69	110.557		373.941	78.8356		1297.49	337.372		496.57	74.7106
arcB		2157.92	97.7433		1782.29	104.674		2418.87	126.522		2092.86	76.5695
arcC		1089.2	80.3519		692.132	27.1772		1372.68	342.277		820.764	62.3177
arcC [J]		880.604	124.104		434.7	80.0861		1285.1	332.644		534.215	71.6437
arcD		1724.05	346.42		1004.89	78.9479		1314.85	346.395		874.717	104.017
arcD [R]		986.342	91.5465		500.684	79.1047		1570.07	301.986		659.966	83.8375
ArcZ [P]		1965.29	207.337		1834.37	124.853		2172.89	275.915		2145.99	142.691
argA		2158.34	1260.54		5933.59	874.829		1367.37	318.878		8026.95	6885.23
argB		3522.06	2437		9617.73	1318.38		1607.19	292.146		10403	8371.09
argC		2835.87	1762.42		8668.34	948.289		1479.31	322.323		8294.34	6872.61
argD_1		978.738	98.8151		433.825	73.7857		1385.32	348.575		630.879	80.4788
argD_2		4933.39	3431.17		11753.5	1701.24		2159.25	116.567		13287.6	10510.6
argE		2360.64	651.406		4330.54	428.867		2186.87	98.8606		4176.79	2237.75
argF [J]		889.661	134.952		423.29	72.9671		1241.6	333.728		640.739	157.142
argG		5275.96	4135.7		23609.9	3950.52		1350.96	339.451		17074.1	11932
argH		2622.9	1552.8		6322.27	756.348		1494.68	282.128		9130.23	7426.79
argI		4181.21	3333.58		5793.04	1948.14		1338.23	357.15		16570.1	14988.7
argO [D]		1053.01	91.2836		536.836	84.0342		1532.28	285.217		801.789	88.673
argR		2998.91	791.165		5754.71	625.983		1993	209.444		5504.48	1068.59
argR [R]		867.091	112.252		405.065	50.5852		1244.62	352.337		528.269	37.9797
argS		2609.86	93.0447		3617.48	161.544		2349.9	86.6101		3638.88	311.75
argT		1018.71	106.677		1141.33	93.8005		1402.04	356.436		1000.45	207.298
argU		1112.97	51.6945		754.127	93.5347		1384.67	327.432		951.751	215.357
argW		1603.63	104.223		1397.71	258.959		1578.94	406.756		1332.41	285.752
argX		3905.08	1209.31		4864.74	788.776		2839.36	661.368		6139.48	1503.79
arnA [R]		5722.87	682.791		5309.05	322.376		2471.5	18.1978		5415.11	661.701
arnT		1477.7	89.2957		1427.72	59.3094		1686.6	281.582		1802.71	34.5794
aroA		3686.38	254.982		5595.75	128.451		1853.12	192.858		6811.17	863.544
aroB		5418.45	1075.49		6836.9	612.195		3069.79	49.1045		6705.55	585.037
aroC		11119.3	2264.11		11196.3	1218.03		12248.2	4177.63		11711.5	892.934
aroD		1530.76	83.7171		1718.04	26.9689		1579.13	292.71		1861.71	335.138
aroE_1		952.503	121.685		551.191	67.2198		1273.79	343.777		595.226	35.4428
aroE_2		2741.83	119.173		3333.83	134.495		3017.84	149.424		3943.87	317.671
aroE_3		889.008	95.3782		420.597	61.3713		1416.29	310.79		539.082	66.4532
aroF		1438.21	98.2666		1610.78	15.6301		1720.48	236.402		1616.12	257.893
aroG		2375.68	110.986		3158.89	193.218		1911.33	159.568		5053.65	1340.14
aroH		2460.78	195.921		4160.06	610.16		1999.2	135.514		3054.08	331.71
aroK		7518.74	1240.27		10186	664.473		3527.55	130.932		8608.99	538.971
aroM		1367.54	103.607		1079.16	25.2736		1679.47	228.495		1236.44	53.7735
aroP		1581.8	89.3998		1958.38	35.8297		1746.3	241.031		1414	147.412
arsC [J]		2577.81	262.419		2563.67	262.375		3314.26	210.886		3321.01	359.128
artI		5089.78	1563.43		13216.8	1673.11		2424.58	12.4603		9246.7	2291.08
artJ		6072.05	4896.24		12789.3	3971.19		1338.79	337.72		20031.8	17211.7
artM		2178.48	786.311		5151.56	90.8405		1447.82	277.705		4027.39	795.004
artP		6594.82	2773.97		19291.2	779.767		1970.59	157.464		8605.83	1879.92
artQ		2800	1097.11		7305.42	198.145		1593.47	301.318		4728.87	971.302
asd		3157.63	83.7133		4866.33	366.74		2458.97	107.114		5662.43	1381.82
aslB [D]		945.741	94.5426		488.637	65.1542		1414.76	339.067		618.734	83.6929
aslB [J]		948.746	97.4804		497.113	69.4273		1402.16	343.869		639.798	70.732
asmA		1978.91	187.655		1751.45	96.0215		2540.84	90.3077		2241.34	204.511
asnA		1844.93	399.227		3834.44	561.006		1369.46	340.277		1712.04	256.361
asnB		2610.39	121.304		3860.59	93.2881		2200.04	90.6615		3020.47	533.589
asnC		1165.88	102.653		914.556	26.1025		1344.73	334.454		983.549	88.5881
asnS		4808.78	250.888		9761.88	467.735		2325.08	124.099		8435.83	376.705
asnT_1		5427.7	435.111		5775.56	434.514		4510.36	1545.76		5688.35	1326.43
asnU		5514.84	262.901		5252.59	590.734		3118.09	490.825		5308.04	833.937
aspA		2771.28	74.4994		3493.33	199.757		3347.21	311.536		2284.7	282.1
aspC		8910.78	931.871		13402.1	911.846		4572.19	512.971		11543.4	812.611
aspC2 [J]		3029.49	74.222		3535.31	25.0885		3150.34	87.8583		4062.03	808.558
aspS		7203.58	647.903		9588.91	137.332		2195.64	72.8696		7979.28	798.019
aspU		3045.27	305.386		3469.19	738.493		3682.64	822.313		3700.32	1054.06
aspV		2686.92	132.423		2662.66	613.248		3929.1	1150.51		3208.26	1001.68
asrA		852.312	119.533		394.442	63.0999		1297.47	363.339		770.978	114.394
asrB		1051.42	98.1283		523.325	92.0248		1379.73	314.788		791.147	68.1209
asrC		1054.27	77.7634		610.208	66.4885		1657.49	229.216		1027.55	143.255
assT [N]		1117.36	69.0227		743.58	74.2807		1477.3	343.262		785.688	62.0153
astA		933.27	66.5869		449.66	61.7619		1393.77	319.643		607.211	53.9079
astB		877.757	100.243		402.838	73.8278		1280.74	339.563		547.828	65.2206
astD		913.31	81.8832		424.031	71.5467		1337.35	335.151		588.391	67.2235
astE		923.537	114.885		416.574	83.7174		1283.9	344.891		545.33	74.7261
atoB [J]		1214.09	131.91		854.408	77.5978		1331.62	347.638		1474.15	263.766
atoC [J]		1677.5	91.0603		1480.5	65.6704		2177.64	146.212		1701.57	106.291
atpA		23191.7	4378.87		27532.9	1816.72		9480.85	2226.51		19597.5	3664.62
atpB		21178.4	2184.16		25849	240.806		7157.3	829.99		18521.9	323.433
atpC		2749.5	400.584		2823.54	240.113		2227.97	337.063		3333.53	485.6
atpD		12976.9	2801.3		13845.6	1324.04		6019.22	990.931		13005.5	1876.51
atpE		33537.9	4435.77		42885.4	2163.77		11741.9	2349.15		17916.4	4312.76
atpF		25797.2	4748.75		34432.1	2254.06		9979.75	1949.73		20264.3	2417.75
atpG		22023.9	4739.13		26454.9	2780.12		8578.42	1466.04		20436.1	2187.18
atpH		26533.1	4853.14		33819	1542.81		10045.2	1926.48		20547.9	3504.73
atpI		17533.2	1905.19		20993.9	658.477		5757.03	394.304		14945.5	930.495
atsH [J]		951.928	83.1501		493.023	55.1118		1385.6	267.746		639.625	63.8678
avrA		1073.45	82.8897		960.015	37.4438		3219.63	99.4194		781.328	94.5755
avtA		2250.41	179.726		3691.55	253.053		1554.55	273.132		3458.89	296.37
azlC [D]		1252.15	151.166		1156.7	125.551		1490.49	353.977		1248.78	92.489
baeR		1820.7	121.707		1511.4	82.4386		1737.49	264.242		1792.73	170.869
baeS		1193.67	86.7233		769.075	66.3076		1659.3	287.551		876.428	85.4851
barA		1156.96	76.8955		843.631	40.3744		1512.89	295.09		894.778	75.6404
basR		4282.62	604.629		4506.48	500.629		2662.58	95.5444		4884.44	895.873
basS		2796.36	165.023		3182.01	202.133		1848.39	187.905		3626.1	339.951
bax		5699.5	526.533		4446.67	346.095		1790.78	289.131		3802.87	561.136
bcfA		921.541	96.2557		454.443	57.893		1248.3	333.019		569.948	70.148
bcfB		979.248	105.179		487.445	66.2938		1340.72	356.367		609.786	73.8248
bcfC		966.099	98.9789		510.566	74.6081		1419.09	318.526		615.357	63.4568
bcfD		1073.64	103.071		501.051	63.4977		1572.15	236.389		596.165	62.687
bcfE		916.771	91.5204		457.519	60.7024		1362.99	336.674		553.431	59.8988
bcfF		1087.07	143.893		513.361	67.1866		1510.36	295.45		608.905	68.4429
bcfG		999.33	87.9843		533.327	50.0125		1555.3	293.353		675.635	66.9136
bcfH		964.946	110.797		573.318	79.363		1459.59	302.358		686.9	68.3216
bcp		3336.38	193.6		4478.26	659.662		2339.37	87.4772		5573.85	830.992
bcr		1297.78	106.879		879.209	42.5237		1418.76	320.044		1054.95	50.4744
bcsA		1083.98	89.0076		883.739	69.2202		1474.43	308.316		1010.28	113.148
bcsC [J]		1091.92	76.3101		947.735	112.586		1447.33	311.417		869.691	44.3559
bdm		994.733	98.4546		959.942	24.8836		1296.59	366.728		729.845	69.7026
benE [J]		1174.48	85.3694		869.628	91.1248		1682.8	302.306		1026.85	122.01
betB [J]		1129.57	108.867		808.189	99.5644		1553.12	277.568		910.343	13.2401
betC [J]		986.033	105.914		553.187	73.0452		1382.75	324.017		677.237	93.1199
bfd		4665.97	308.624		6560.1	538.003		17570.3	1796.16		1886.82	505.078
bfr		2555.67	70.7788		2900.27	199.424		8993.39	885.991		1380.13	179.001
bglA		1679.91	86.3024		1791.54	60.6369		1714.42	199.499		1565.6	103.404
bglJ		1214.93	98.0057		858.468	23.0514		1562.53	298.496		1420.12	293.882
bglX		1945.77	152.481		2331.56	167.268		1536.29	271.49		2326.92	238.946
bigA [N]		957.175	101.076		461.434	67.7877		1387.11	332.896		606.318	69.1348
bioA		1382.86	96.5509		910.751	39.5039		1909.27	208.918		1615.29	535.396
bioB		3589.42	168.541		3419.53	526.573		2845.21	216.565		6769.82	938.344
bioC		1936.26	227.354		1692.61	22.332		1671.36	251.026		3157.72	724.867
bioC [D]		1078.76	113.138		670.085	47.975		1561.65	291.705		877.61	69.5404
bioD_1		2152.54	32.9075		1582.9	154.423		1952.25	147.703		3766.56	944.426
bioD_2		934.319	88.8198		576.934	94.8298		1464.78	339.049		720.146	79.0169
bioF		1801.55	270.25		1599.54	35.4887		1659.53	219.326		3063.34	592.731
bioH		1210.59	75.9416		926.878	71.5706		1781.97	235.325		1208.51	55.7075
bioH [D]		1002.4	88.0616		545.732	42.1881		1495.76	293.452		769.033	77.423
birA		1540.85	181.107		1341.3	182.309		2085.96	250.386		1560.83	140.156
bisC		1289.08	100.604		1031.34	95.125		1749.78	228.513		1293.5	88.6469
blc		927.859	105.206		482.943	49.818		1553.96	311.633		622.78	61.4719
bolA		1871.07	100.764		1198.65	89.8713		1984.71	379.756		1520.33	298.92
brnQ		2361.71	173.783		2897.71	94.8255		2047.86	160.311		2441.45	138.404
bssR		1402.54	65.0241		680.363	49.1291		2206.62	166.073		805.151	61.0947
bssS		1540.07	101.169		1437.43	80.6504		6699.23	816.473		2213.01	689.649
btuB		3313.95	172.973		3579.79	73.4023		2192.08	119.195		3595.04	183.441
btuC		1365.01	85.2477		1020.98	114.734		1727.01	266.3		1036.23	64.46
btuD		1412.04	151.516		1089.83	138.54		2166.86	128.126		1459.96	37.3575
btuE		1842.39	168.789		1531.77	200.192		3115.73	102.533		2055.16	94.6065
btuF		1767.34	41.3228		1509.41	44.7671		2280.18	81.4758		1805.41	72.1598
btuR		2005.05	123.447		1239.48	38.0762		2260.74	47.3775		1598.97	187.651
bvrC [J]		1472.06	67.4303		1037.65	86.7674		1979.94	198.781		1114.02	24.0285
cadA		866.102	101.215		421.855	63.4076		1316.02	338.812		551.067	68.2294
cadB		1035.28	94.6293		497.047	80.6171		1554.77	286.92		625.17	70.4662
cadC		1350.28	78.0591		1098.64	41.4502		1405.62	327.203		1145.12	96.8693
cafA		1946.65	141.954		2056.62	136.69		2004.81	238.877		2183.61	150.691
caiB		1094.73	124.118		651.352	47.3965		1476.13	302.708		771.89	89.8121
caiC		952.825	108.814		519.861	54.5264		1350.54	330.5		620.962	64.1896
caiD		906.587	134.543		451.295	74.0265		1270.13	352.614		558.652	73.6094
caiE		915.127	98.0205		441.948	64.0434		1556.25	205.746		581.293	68.7033
caiF		1019.36	139.475		509.249	56.8444		1528.97	337.4		622.906	78.8004
caiT		833.379	107.357		376.397	71.5243		1263.58	343.486		498.591	68.6096
carA		26002.6	1790.7		36604	948.08		6390.85	1528.37		25677.7	3428.84
carB		18161.7	724.858		28668.3	708.95		5040.4	1175.28		24299.8	4395.46
cas1 [R]		1019.44	106.289		596.253	106.745		1491.98	327.608		726.281	87.299
cbiA		905.4	90.2091		479.156	72.2794		1609.22	296.535		629.571	66.4205
cbiC		926.964	94.1676		450.675	71.5613		1361.8	334.403		565.209	48.4985
cbiD		970.012	103.35		515.597	80.1908		1403.26	324.456		645.405	59.3728
cbiE		869.779	124.844		430.697	74.2974		1237.7	340.239		523.182	48.0621
cbiF		992.217	97.4673		555.116	69.3184		1357.2	271.365		619.633	38.8444
cbiG		988.846	96.8659		580.66	82.3523		1475.61	286.328		701.011	38.6902
cbiH		946.805	121.025		558.215	101.373		1315.86	307.54		651.595	40.1985
cbiJ		950.298	100.177		531.443	90.0312		1390.9	326.38		607.189	39.0238
cbiK		957.081	130.983		512.669	72.6663		1392.26	324.431		648.897	32.9265
cbiL		887.925	93.7345		507.325	90.6459		1351.47	328.1		623.254	45.43
cbiM		1007.46	86.1725		570.209	98.784		1430.81	299.293		667.327	55.6966
cbiN		1067.38	98.5059		693.445	89.6439		1482.35	293.889		785.724	44.6464
cbiO		1147.33	89.7402		808.73	108.818		1580.36	281.379		916.727	64.1674
cbiO [J]		887.468	123.811		432.287	65.9288		1333.83	328.17		572.876	73.0088
cbiP		1229.68	129.042		925.333	115.002		1659.15	224.166		1180.11	59.8153
cbiQ		1010.37	93.5582		581.582	96.5418		1438.47	306.821		683.569	48.7403
cbiT		910.973	102.38		507.331	88.1762		1376.09	335.744		607.755	53.4379
cbpA		3796.35	329.91		3515.11	311.134		4267.1	479.898		4041.21	835.424
cbpM		1721.23	62.051		1434.53	62.7284		2331.32	152.286		1613.62	320.836
cca		1499.59	106.808		1468.35	91.4356		1847	232.644		1638.39	37.8029
ccdA		6863.05	623.407		6961.19	386.616		6647.81	800.133		5543.71	321.699
ccdB		4459.11	338.335		4340.01	313.112		5001.79	852.451		4447.54	452.702
ccmA_1		933.215	157.458		386.754	55.3266		1548.4	322.49		598.772	104.795
ccmA_2		1784.89	59.823		1252.08	104.011		2218.99	275.363		1217.04	209.78
ccmB_1		1408.22	135.65		782.526	116.774		2169.44	180.042		896.89	58.8066
ccmC_1		1239.99	160.703		737.334	146.823		1484.63	293.291		805.274	20.3197
ccmD_1		1015.28	173.494		634.352	129.269		1374.41	295.948		687.157	24.5397
ccmE_1		1349.4	70.7481		868.062	114.761		1604.57	242.247		988.908	47.5619
ccmF_1		1186.35	123.364		700.97	145.61		1442.08	314.241		791.332	28.4212
ccmG_1		1105.19	134.376		702.381	119.262		1428.12	306.71		792.517	12.8798
ccmH_1		1094.8	98.2962		646.121	88.2595		1704.85	159.005		769.91	49.6518
ccmH_2		1163.63	98.2899		665.771	94.9206		1508.5	332.862		772.658	74.5779
ccrB		1573.04	29.5456		1029.21	87.7873		3171.45	1189.15		1240.71	63.1721
cdaR		929.473	88.875		494.272	69.6619		1719.86	208.874		618.663	52.8187
cdd		1131.78	71.6691		915.189	26.1438		6236.55	1250.59		1234.23	157.814
cdsA		2060.99	302.092		2299.11	210.581		1720.74	278.678		2303.61	114.459
cedA		1682.81	76.1493		1305.38	77.9501		1677.2	264.471		2211.91	225.992
celA		1125.96	69.7439		1130.29	20.8283		1511	353.962		1033.51	91.4618
celB		888.227	95.7504		465.953	63.183		1353.1	376.178		555.059	68.3519
celC		1415.91	74.8687		1110.98	84.3998		1812.74	266.863		1019.63	58.5452
celD		874.043	88.8982		449.011	67.5787		1285.23	348.905		588.769	102.714
celF		932.727	103.525		536.681	73.4395		1299.46	355.183		577.43	69.1381
celG		1088.02	157.845		788.632	127.308		1459.07	362.743		818.356	144.073
cfa		3007.84	173.66		3616.17	131.77		6464.8	1052.34		4329.3	718.983
chaA		3316.7	383.054		2187.6	202.406		1360.58	325.051		1836.43	124.772
chaB		1655.19	503.222		1333.67	676.665		3994.68	2164.09		874.457	46.4008
cheA		2332.85	233.194		565.178	69.5055		2102.42	108.409		702.338	40.3101
cheB		2597.46	292.564		568.24	74.0138		2194.88	208.112		653.149	60.3255
cheM		2244.35	86.8873		490.029	72.1315		2119.59	99.565		587.358	58.7629
cheR		1739.1	12.1753		457.317	69.4694		1740.74	245.902		562.619	63.6425
cheV [R]		1975.75	119.167		641.289	50.9194		2105.04	215.267		760.061	87.7459
cheW		1688.09	137.425		472.569	59.7207		1934.93	233.43		611.45	66.9028
cheY		2774.26	207.527		633.356	76.3227		2371.5	53.0691		773.998	66.4637
cheZ		1861.36	220.668		574.635	72.1161		1926.89	210.968		764.86	95.1614
cho [R]		995.06	105.451		652.992	52.7686		1407.91	310.948		839.197	71.7689
cidA [R]		971.198	94.7091		498.312	71.3005		1977.6	204.646		640.444	76.212
cidB [R]		1004.82	77.5444		525.64	76.9976		2005.81	215.38		684.441	64.0666
cidR [R]		1403.67	99.1916		923.747	130.544		1639.21	213.44		1113.82	7.9894
cigR		1537.65	103.163		1682.09	75.0465		1835.92	230.592		1907.95	357.141
cinA		1571.04	98.8502		1303.49	133.751		2646.21	423.726		1518.29	118.477
cinA [J]		830.632	97.2576		388.203	73.4088		1259.43	360.498		515.285	67.1374
cinA [R]		1056.65	113.844		636.27	85.3272		1545.08	335.389		906.362	181.716
cirA		1736.86	77.81		1889.07	544.971		14855.9	3963.82		7029.4	3201.88
citA		974.042	86.4311		521.188	58.6801		1441.4	313.38		777.288	119.915
citA [J]		1082.35	96.7421		590.008	79.0999		1368.57	339.927		697.5	84.6538
citB		987.062	97.359		550.744	62.0957		1385.18	332.298		846.813	141.109
citB [J]		1329.98	113.05		798.749	37.9782		1575.49	296.21		845.878	54.9568
citC		877.671	108.657		492.787	58.9685		1246.75	340.037		610.993	35.8226
citC2		879.622	101.159		449.53	67.6587		1324.79	346.805		568.263	61.6828
citD		964.96	78.7622		707.394	71.3393		1369.34	345.373		629.66	17.4312
citD2		904.507	141.434		481.915	96.2356		1211.54	353.451		566.974	43.9995
citE		1263.21	97.4525		958.132	53.3634		1753.97	249.645		982.458	55.8466
citE [J]		829.982	106.639		387.473	67.9042		1209.13	364.057		507.163	73.0788
citE2		890.803	89.2118		480.449	82.179		1321.68	339.836		592.759	37.9402
citF		904.101	119.158		618.511	58.6575		1289.1	325.986		630.868	19.3442
citF2		885.626	108.872		440.491	69.473		1269.93	334.024		568.288	42.8913
citG		948.752	90.6694		489.73	61.7155		1340.28	321.341		596.117	43.89
citG2		916.913	90.417		462.474	73.5032		1390.11	325.993		583.628	67.6058
citG2 [J]		1154.99	124.578		619.8	111.142		1502.07	335.716		719.823	87.1947
citT		1067.14	79.7248		597.483	70.6707		1434.32	328.175		668.242	65.1723
citX		860.273	132.953		522.159	85.5156		1283.93	358.414		602.89	65.7764
citX2		888.051	120.022		405.422	68.8586		1236.68	343.72		518.679	55.6901
clcA		980.048	118.55		644.442	106.447		1442.33	327.566		710.597	74.3299
clcB		984.548	95.4859		556.032	72.6158		1498.85	319.86		700.715	73.3638
clpA		3875.52	247.619		3549.98	113.593		6865.63	1361.77		6611.1	2142.9
clpB		2084.18	167.543		1840.11	181.769		6606.39	1631.37		2184.37	239.981
clpP		6863.65	411.099		9148.52	399.321		6239.85	619.947		9338.34	727.268
clpS		5793.61	331.179		6232.2	486.336		6742.82	868.56		8579.65	2512.48
clpX		3342.21	421.457		4422.63	200.519		2949.11	22.5492		4796.52	398.342
cls		1219.96	112.781		1084.81	68.3755		1380.83	319.498		1256.95	86.0072
cls [J]		1319.62	92.2807		789.825	91.2668		1947.88	170.121		901.737	54.645
cmeC [R]		853.987	118.623		398.265	72.2626		1276.98	342.074		528.286	70.4237
cmk		7016.67	730.037		7672.92	659.548		3490.22	288.581		5112.12	166.422
cmoB [D]		2165.3	68.9653		2314.84	56.6826		1879.67	161.825		2388.3	143.946
coaA		2119.82	103.384		1822.45	32.4134		1456.72	313.343		1553.63	63.875
coaD		3314.5	103.311		2896.57	110.028		4450.93	316.377		3459.7	131.569
coaE		3794.26	243.344		3925.1	65.9685		2598.15	61.3515		3627.92	206.113
cobB		1730	114.296		1722.17	180.607		1921.14	268.572		1938.61	96.4686
cobC		1083.52	93.71		795.236	26.7139		1769.47	213.942		916.562	51.9119
cobD		923.702	108.607		461.769	78.2402		1339.44	329.258		584.539	59.3137
cobS		1287.03	127.385		981.053	176.062		1623.78	257.671		1064.27	95.284
cobT		1308.52	137.147		911.051	164.074		1789.26	239.164		1078.48	54.4336
cobU		1155.27	112.494		774.307	128.276		1533.96	301.605		993.081	103.172
codA [D]		3583.46	212.363		5544.04	464.24		2493.86	149.463		4410.31	1584.6
codB		4189.05	200.422		7217.77	697.388		2163.48	153.778		4433.43	1569.1
cof		938.856	96.8445		510.094	62.3041		1432.97	326.841		661.663	75.2509
cof [R]		1760.9	14.0387		1670.13	64.1501		2729.88	258.103		2077.62	167.896
comE [J]		1060.41	124.028		560.691	67.9577		1530.03	290.179		697.635	61.6998
comL [D]		3459.2	184.067		4854.38	388.235		2310.18	99.0329		4894.16	175.509
comM [D]		1266.5	56.1066		513.763	69.2658		4776.97	403.552		642.113	72.6465
copA		3676.86	72.6889		3845.67	348.503		3884.19	521.66		2213.3	171.986
copR		1171.95	72.3439		815.533	65.6746		1597.96	316.515		1008.54	111.283
copS		1004.92	112.95		581.505	45.2157		1325.4	346.005		707.583	68.5435
corA		3510.06	229.588		2164.57	69.2147		2100.54	215.198		1936.4	158.954
corC		3326.76	133.162		4775.78	221.01		3604.21	190.852		4955.93	158.591
corE		2183.49	113.261		2114.4	96.3522		1527.76	274.46		1998.55	45.7608
cpdB		1484.9	94.8409		1091.99	90.1857		1906.34	145.481		1077.88	24.8839
cpsG		857.45	111.151		402.282	66.3531		1258.43	341.523		551.248	65.0007
cpxA		2447.51	38.1851		2227.11	107.88		2096.76	76.1231		3194.63	507.642
cpxP		2698.09	204.594		2235.06	162.687		1758.74	258.415		1768.53	132.013
cpxR		7539.18	1035.67		6412.61	570.107		6560.13	1155.79		7913.28	1052.45
creA		2125.84	115.158		2227.56	65.2726		3771.87	269.968		3353.26	586.168
creB		1434.25	104.327		1315.01	57.4283		2289.06	37.1794		1580.36	94.2682
creC		1056.94	95.4737		646.886	63.6998		1494.37	290.861		845.07	90.3614
creD		917.444	100.64		458.044	72.4831		1381.16	338.987		597.474	67.6653
crl		5973.93	670.511		7061.36	378.128		6721.58	716.076		7659.58	1348.8
crp		7790.15	379.889		9758.38	666.751		4240.35	282.162		11125.3	917.982
crr		36293.9	2754.82		37276.4	760.467		19481.9	3788.97		18749	4729.8
cscK [J]		1004.42	116.178		631.584	90.715		1338.47	329.643		810.47	67.3385
csdA		1203.97	84.1043		1239.47	15.5905		1735.77	203.976		1300.08	51.4409
csgA		809.682	95.1914		294.094	72.281		1341.18	424.615		510.888	81.8737
csgB		825.22	86.6352		368.404	66.7554		1240.49	359.317		491.749	68.6483
csgC		942.223	87.8068		434.799	67.6368		1266.46	343.689		523.251	58.8129
csgD		870.099	87.5883		457.953	71.0728		1240.5	357.039		570.485	85.0779
csgE		856.369	116.608		488.808	66.795		1198.54	362.561		616.398	99.2449
csgF		810.159	118.116		510.005	66.747		1188.93	377.661		741.622	193.391
csgG		853.154	94.0294		478.724	31.7095		1280.96	357.279		678.866	85.3863
csiD		932.623	101.093		504.597	53.8969		1298.13	337.782		932.992	180.934
csiE		1047.88	86.4369		635.268	84.4776		1494.52	318.563		796.682	94.398
csiR [R]		901.596	113.058		418.449	54.1039		1255.04	353.328		571.839	69.1462
cspB		903.143	89.4908		396.58	61.8983		1358.34	382.529		547.539	84.8647
cspC		8192.51	2661.88		10789	3204.6		3302.09	724.046		8987.33	2024.97
cspD		5389.15	754.4		4511.06	639.238		5620.53	495.721		5765.8	1239.89
csrA		9390.48	521.921		10487	185.71		6216.56	637.104		10770.7	155.157
csrB		59750.5	7285.36		59830.2	8777.87		48529.4	9086.28		57373.4	4428.51
cstA		1663.99	219.695		944.059	147.264		3474.34	713.371		3193.64	939.08
cueO		4035.57	305.869		4960.38	330.623		3583.18	390.177		2832.2	384.574
cueR		1972.51	53.0646		1879.96	46.9638		3582.03	148.049		1658.67	45.7583
cutA		3605.31	500.322		3350.86	305.726		3837.12	556.64		2889.33	418.066
cutC		1198.03	127.663		801.476	66.5026		1397.63	330.799		1146.34	130.503
cutF		1661.45	90.2086		1653.99	70.9657		1906.42	213.512		1922.05	147.061
cvpA		28545.9	4147.21		28046.8	2811.34		4018.06	446.353		14712	4085.24
cyaA		3307.47	70.5688		3360.9	60.0878		3298.12	114.838		3805.08	178.898
CyaR [P]		2705.86	484.817		2227.23	401.42		1814.71	184.05		1550.69	334.918
cyaY		2266.84	103.242		1890.01	88.5164		2682.83	81.2566		2879.71	234.583
cybB		1934.28	75.5273		1685.63	25.2535		1857.72	243.815		1718.3	198.405
cybC		10816.2	1206.76		14860.9	1910.01		2478.96	188.242		8661.88	2506.41
cycA		2204.72	178.434		1645.52	136.776		1990.77	228.784		2493.93	581.03
cycH [D]		920.842	97.0786		582.958	44.3967		1347.16	367.377		627.89	78.6592
cydA		3327.07	154.649		4014.99	250.255		14054.9	4944.26		2067.18	440.703
cydA-1 [J]		992.056	114.562		449.692	68.7062		1436.01	296.101		592.236	64.353
cydB		2866.99	593.552		3326.68	499.031		13426.8	3678.25		2143.61	323.073
cydB [J]		1106.43	106.777		612.142	95.3631		1555.05	274.699		694.248	70.0249
cydC		2962.64	206.606		2825.92	138.279		4517.53	484.84		2548.63	304.793
cydD		2546	66.3103		2711.56	125.654		2512.09	171.865		2186.28	248.138
cynR [J]		874.374	104.627		447.083	66.881		1276.26	358.138		543.407	72.4965
cyoA		24050.3	2384.27		29844.2	494.522		1547.91	284.254		12918.7	1585.91
cyoB		13998.2	2338.68		18740.4	682.086		1600.06	291.18		9084.32	1658.15
cyoC		14238	1702.58		20162.5	375.735		1866.21	248.694		11090.3	2003.19
cyoD		12795.3	1836.25		16993.1	413.773		2487.94	295.392		12603.5	560.326
cyoE		4677.99	1394.84		5789.42	1044.65		1558.76	377.362		4165.36	345.851
cysA		2485.17	236.789		1810.22	148.897		2534.22	55.1206		12569.5	746.203
cysA [J]		872.088	108.25		402.703	58.5906		1308.69	355.324		524.254	71.7663
cysB		1439.11	69.488		1590.84	41.114		1867.75	207.209		2993.5	99.4075
cysC		1757.04	284.716		1520.75	239.926		1622.8	311.812		14444.6	1678.41
cysD		3389.28	253.653		2915.95	408.185		1961.93	113.574		27217.5	1957.5
cysE		3303.9	164.321		3301.73	113.558		4007.29	491.621		3800.23	73.0941
cysG		1616.21	196.273		1340.49	271.843		1728.37	270.049		1447.32	148.003
cysH		1868.49	289.586		1408.65	80.1488		1395.27	314.712		13216.6	1254.48
cysI		2270.07	352.511		1997.96	189.202		1391.66	313.549		18020.6	1662.95
cysJ		2588.24	205.525		2467.71	226.935		1408.17	315.972		20900.7	717.569
cysK		15335.8	1391.78		9884.06	533.856		4586.94	783.567		43366.7	3282.33
cysK [J]		941.343	76.1568		528.495	56.797		1499.48	315.526		615.988	71.1386
cysM		1878.2	246.129		2282.62	205.344		2391.72	654.284		6067.89	538.471
cysN		2355.89	282.024		2027.49	209.305		1841.62	189.952		19379.2	700.681
cysP		3779.19	242.621		3293.91	307.384		1884.15	159.762		16432.3	1520.96
cysQ		2356.95	105.299		2135.42	16.1702		3018.15	137.185		3049.87	452.428
cysS		2979.96	219.151		4627.22	240.666		2204.66	105.694		4177.29	448.086
cysT		1691.7	291.059		2358.34	595.453		2788.35	796.001		3354.44	1118.17
cysU		1832.64	224.361		1609.88	198.494		1653.63	270.406		7859.49	220.7
cysW		2000.03	317.996		1690.88	264.276		1577.78	283.379		8598.39	264.725
cysZ		1701.6	48.2283		1767.86	19.9277		1709.5	293.685		1722.87	48.0527
cytR		2323.2	78.3464		2243.57	53.1035		2163.27	167.179		2803.72	382.363
czcA [R]		945.483	108.523		548.286	86.6853		1507.99	360.574		679.493	108.899
dacA		4872.99	449.404		5402.55	592.703		2056.35	95.1424		4826.44	676.29
dacB		1665.41	91.3112		1580.05	70.2629		1728.11	246.709		1952.05	119.449
dacC		1930.76	35.0451		1226.33	40.7149		1839.29	179.142		1496.56	160.567
dacD		1127.78	88.3596		623.164	65.2154		1540.55	316.863		752.864	71.4512
dadA		4239.27	234.65		3844.97	187.167		1478.86	334.711		7415.62	1972.7
dadX		1438.66	186.54		1116.89	95.4791		1315.54	348.04		2361.37	543.054
dam		7633.52	364.21		6267.23	185.337		3684.84	258.745		5274.03	288.883
damX		7352.81	162.074		7201.68	180.281		3844.81	395.765		8680.04	622.327
dapA		7796.56	435.668		14293.5	892.333		3435.11	217.647		12359.1	916.106
dapB		1238.97	111.259		1153.38	116.593		1495	348.293		1590.2	190.685
dapD		4286.88	408.762		6589.37	211.017		3535.15	103.29		7010.08	490.103
dapE		2293.52	218.502		2033.77	54.5336		2256.87	96.785		2609.06	112.004
dapF		2587.26	326.545		3278.44	195.941		2635.36	66.7339		3984.79	428.353
dbpA		1365.95	102.664		747.678	85.0744		1490.76	303.208		782.878	81.1013
dcd		3895.43	218.067		3630.6	95.8229		5732.02	665.877		4531.09	643.753
dcm		1566.97	65.5961		1277.45	38.0772		1978.29	159.912		1418.85	44.7967
dcoA		1024.5	168.823		551.65	59.0707		1354.35	340.078		700.669	112.061
dcoB		1101.5	100.916		566.713	91.3075		1546.4	284.32		718.995	82.8084
dcoC		1035.14	104.83		615.691	65.5213		1394.62	346.731		730.406	94.8207
dcp		1961.65	153.573		2022.39	127.709		2233.24	116.326		2146.22	146.208
dcrB [D]		3833.46	265.392		4414.17	236.441		3381.39	192.894		4074.93	122.745
dctA		2344.35	327.494		1371.32	126.829		1520.92	309.244		1824.3	164.639
dctD-2 [J]		1640.98	84.966		1105.78	38.7648		1792.2	189.31		1199.92	56.0284
dctP-1 [J]		853.413	105.575		403.596	61.7909		1332.71	324.636		516.598	61.0075
dcuB		1013.27	111.13		548.465	73.8967		1341.92	330.583		567.467	63.0303
dcuB [J]		893.756	99.232		494.038	78.0815		1283.44	364.039		564.153	62.2343
dcuC		934.577	110.381		556.75	58.228		1389.42	316.584		651.833	65.898
dcuR		1137.23	97.1176		743.932	58.7556		1476.91	328.484		804.83	71.6532
dcuS		1018.26	96.5417		666.388	68.3877		1417.14	340.229		703.426	73.3478
ddg		857.18	109.372		422.453	74.0354		1265.81	359.34		536.519	74.6665
ddl_1		2398.79	156.066		2631.48	110.054		1655.35	273.734		3258.72	372.429
ddl_2		1995.45	375.6		2431.51	422.855		1860.95	291.482		2141.29	369.753
deaD		1671.91	156.188		1288.16	100.367		1810.06	219.221		1761.44	497.087
dedA		1664.31	135.55		1560.84	66.8531		1577.29	278.636		1676.57	69.7857
dedD		4156.29	198.998		3582.27	148.565		3430.01	206.699		5170.04	466.085
def		5017.63	315.554		6476.65	449.595		2785.51	61.3223		5026.38	658.089
degQ		3122.44	279.957		2982.73	158.683		3185.56	254.672		3338.08	346.022
degS		2190.87	80.644		2203.57	27.8583		2312.93	176.817		2322.53	58.7328
deoA		1149.96	104.293		787.36	80.6436		1618.65	241.131		890.05	38.1667
deoB		2610.02	141.393		3287.43	73.6504		7974.33	1550.09		3114.74	136.625
deoC		1171.9	57.3526		994.248	105.381		1855.34	198.418		979.783	44.4256
deoD		2495.27	117.176		2719.64	32.5173		5078.51	685.055		3034.76	138.994
deoD [J]		865.366	92.8507		385.561	74.3928		1291.79	347.575		508.609	68.4997
deoR		1826.83	42.1262		1778.06	10.5594		2051.9	183.121		1735.95	82.7304
dfp		5839.11	516.519		5905.84	152.098		5216.18	632.745		6304.23	136.362
dgkA		2021.19	47.5817		1578.64	18.0136		1705.98	233.286		1636.15	91.9223
dgoA		892.586	99.147		428.45	84.8432		1454.42	346.222		556.672	63.0953
dgoK		912.857	103.437		461.157	66.8857		1414.75	323.669		607.884	74.8545
dgoR		1056.18	74.605		715.792	51.3913		1379.13	311.85		899.904	136.919
dgoT		869.493	110.665		393.495	67.0939		1295.96	313.209		519.99	64.515
dgt		1345.89	79.7823		1091.4	33.7474		1998.37	146.965		1328.99	161.87
dinF		1184.35	96.3467		706.996	86.5072		1750.3	251.192		860.61	89.0762
dinG		1306.21	74.4543		867.988	40.6228		1667.33	253.625		1044.25	59.6995
dinI		3018.13	263.639		3122.31	237.614		2234.09	115.96		3566.15	147.086
dinP		1225.28	60.4648		806	69.6628		1684.78	244.988		1005.24	96.2054
dipZ		1860.55	69.3655		1743.4	66.8		2270.71	113.864		1943.02	91.8162
djlA		1954.5	222.749		1652.41	65.4502		2013.9	204.599		1852.45	66.0514
dkgA		1410.04	74.2605		963.291	19.1711		3028.69	343.705		1182.53	112.523
dkgB		1716.28	68.8447		1339.59	80.9892		2028.36	146.207		1361.38	78.7806
dksA		6397.08	317.44		11737.9	692.604		5368.06	1036.01		13742.6	1041.75
dld		2441.22	215.192		1921.63	93.3003		3069.35	205.574		1973.88	157.244
dlhH		1784.13	174.3		1597.38	240.193		2390.88	348.542		2012.75	449.045
dmsA		894.502	106.771		441.967	72.31		1380.67	261.821		534.381	64.9545
dmsA [D]		919.505	96.9347		460.31	67.4902		1299.87	342.439		551.8	66.0753
dmsA [J]		875.695	110.205		449.218	69.7848		1270.62	353.612		549.218	64.0249
dmsB		918.825	106.71		447.716	73.0669		1340.62	332.109		555.913	67.3483
dmsB [J]		876.443	99.9032		441.976	64.8821		1304.84	347.199		574.155	59.6089
dmsC		1411.44	70.5595		922.712	87.0935		1638.58	272.563		990.017	61.6094
dmsC [J]		1113.24	93.8772		647.888	71.862		1489.27	318.315		864.136	118.577
dmsD [D]		1909.88	33.8882		1800.76	66.4863		1884.47	175.029		2032.07	180.626
dnaA		3326.1	196.643		3747.45	227.032		2184.45	78.0486		2802.18	72.0798
dnaA [R]		1669.65	77.6539		1306.99	72.4079		2077.04	166.987		1387.6	89.5228
dnaB		2437.65	115.529		2022.45	66.7784		2531.89	56.0343		2036.61	61.7698
dnaC		1421.28	36.7207		1020.26	50.3616		2149.13	113.02		1131.81	38.2341
dnaE		2271.85	208.551		2650.82	128.327		1859.55	208.698		2514.29	154.374
dnaG		3573.86	101.326		4109.1	65.7393		1922.12	202.054		3127.03	273.352
dnaJ		3866.81	591.366		5989.28	564.417		6314.7	1453.01		7430.57	1983.7
dnaK		11271.4	1863.29		16321.5	2116.34		26715.1	9091.18		15434.1	3721.67
dnaN		3107.82	47.479		3375.75	37.3967		2263.49	72.8239		3036.66	130.404
dnaQ		1807.22	58.1377		2159.36	145.735		2209.51	252.248		2585.18	300.275
dnaT		2181.96	65.1137		1823.05	53.7192		2437.91	103.976		1995.51	173.359
dnaX		2287.1	66.8326		2120.92	60.7814		1833.52	216.092		2180.33	193.039
doc [J]		1410.96	136.518		760.534	97.6897		1661.56	314.465		1001.95	118.276
dpiA		1128.68	78.9815		1054.32	26.6507		1547.73	300.751		1317.91	222.423
dpiB		1005.95	96.0682		669.316	63.841		1402.94	324.298		811.841	63.1626
dppA		2748.49	176.295		12147.2	893.009		1839.39	155.541		11609.9	3861.72
dppB		1111.83	124.357		2528.02	348.624		1370.9	337.576		2193.75	628.308
dppB-1 [J]		1104.85	116.326		870.16	90.8066		1445.32	323.906		1907.53	301.052
dppC		1428.85	120.697		2322.76	253.182		1473.72	307.103		2206.11	428.335
dppD		1895.42	203.639		6280.42	173.608		1422.64	284.05		5366.78	1632.51
dppF		1287.22	127.019		2640.14	139.944		1343.41	312.745		2309.88	591.907
dps		4609.08	1273.69		2436.14	250.875		20839	5060.98		3809.02	550.475
drrB [J]		1259.11	94.3422		949.54	69.1102		1571.92	268.187		1173.23	20.6024
dsbA		5239.71	409.815		4761.42	45.7892		4075.87	254.758		4519.81	128.748
dsbB		1048.02	91.3931		711.498	104.421		1549.8	342.079		1021.89	185.174
dsbB [J]		939.013	88.4254		524.7	91.0889		1334.61	330.298		636.215	78.8339
dsbC		3122.88	279.816		3013.67	100.332		2978.21	76.9401		3208.89	352.408
dsbG		1876.68	88.5121		1513.64	102.77		2100.76	173.347		2186.24	403.63
dsdA		1338.41	77.0059		971.756	87.8505		1726.54	249.777		1228.37	76.5777
dsdC		1062.65	98.2085		709.791	84.6295		1387.92	327.218		775.064	63.7886
dsdX		1002.68	81.9016		534.663	65.0499		1532.54	309.96		682.983	69.331
dsrA		837.43	75.902		385.824	61.8698		1303.94	358.168		500.789	49.5136
dsrB		1416.6	80.4309		1092.57	153.189		2038.25	426.594		1392.02	285.78
dtd [J]		2444.88	287.601		3589.3	333.481		2344.34	81.1946		3764.85	442.893
dtpB [R]		1065.56	82.4831		523.675	70.779		1507.78	268.364		733.891	80.961
dut		5327.97	280.906		6645.34	107.751		4309.97	335.093		5742.52	524.66
dxr		1471.85	138.161		1458.94	115.593		1498.42	314.164		1411.53	132.261
dxs		2272.33	63.6822		3018.47	175.634		2242.42	67.1216		3038.07	122.329
ead [R]		926.729	106.648		486.842	69.3229		1308.98	328.945		600.149	59.4927
eaeH [J]		939.349	95.6898		1497	1090.05		1510.06	313.706		1428.39	884.344
eamA [D]		1117.11	100.391		810.549	112.584		1545.06	233.68		1109.37	182.75
ebsC [D]		2820.18	187.803		3079.32	197.186		3468.67	191.938		4314.99	622.502
ecfE [D]		3150.12	562.048		3924.36	563.479		1960.04	316.304		3100.22	401.862
ecnA		1637.66	159.121		1329.5	102.643		1437.3	295.226		1359.4	117.848
ecnB		958.862	132.788		714.027	150.199		1676.68	445.859		778.888	120.466
ecnR		1302.49	51.1817		591.166	56.4191		1478.81	323.572		694.245	81.1909
eco		1576.79	83.5492		899.341	37.0141		2622.75	40.0756		1190.88	158.012
eda		2640.57	146.194		2821.04	22.8084		6083.5	997.487		3017.76	205.073
eda [J]		907.787	102.038		418.8	80.2641		1360.53	330.43		554.367	63.2806
edd		1932.3	60.3678		1810.73	70.1532		4886.82	834.715		1548.3	98.2211
efp		6569.12	651.934		7960.94	669.555		3276.78	307.845		7275.22	618.531
ego		903.414	112.014		451.879	71.0014		1348.78	332.369		600.266	64.3168
elaA		2633.9	160.691		1984.65	51.5644		4916.62	619.959		2445.86	277.053
elaB		3801.44	168.798		3526.19	67.7789		8010.16	1013.97		5016.17	998.3
elaB [D]		5848.95	613.889		6524.14	126.256		4269.39	292.879		6332.93	718.236
elaB [J]		1243.32	153.582		909.143	37.9881		2691.72	329.042		973.601	97.5209
elaC		1248.6	70.9436		806.139	71.7607		1737.87	227.576		953.233	96.4988
emrA		1802.57	68.194		2564.65	39.25		2625.71	89.1916		2770.68	33.9606
emrA [J]		1183.45	91.3388		935.039	26.2265		1432.57	322.189		1028.4	75.0359
emrB		1047.65	80.7165		922.57	32.0383		1528.88	278.621		1120.44	9.28782
emrD		2682.87	50.5187		1050.63	28.5321		5456.33	552.062		1793.25	144.528
emrE		1292.9	95.2675		1097.18	79.5603		1768.3	205.743		1142.84	110.803
emrR		3428.07	279.335		5264.92	348.145		5238.77	627.6		4310.99	385.128
emtA		2396.02	233.106		1629.99	122.762		1970.83	231.593		1621.84	107.045
endA		7470.23	208.512		5528.89	443.595		2410.81	253.147		4560.27	717.918
engA		1984.35	287.776		2256.56	231.53		1532.99	269.339		2234.71	214.045
engB		2638.33	185.302		1903.97	156.967		3253.01	299.537		2411.47	225.671
engC [R]		4929.69	85.1853		3392.95	35.0638		2214.09	54.9047		3302.85	199.547
engD [D]		2906.18	87.9949		3929.09	197.736		2323.55	97.9315		3779.05	436.352
eno		9600.34	694.483		14339.6	1022.06		7357.55	1424.48		12253.1	1620.6
entA		1586.63	178.089		1059.17	59.7338		5407.95	1133.47		1481.04	794.21
entB		2807.67	172.149		2565.87	456.462		11761	3726.11		2853.29	1916.03
entB [J]		1728.27	86.0986		1411.9	58.4173		1726.76	258.918		1306.06	56.8916
entC		2128.57	124.139		1943.35	192.159		5277.1	1206.09		1460.05	678.414
entD		983.534	58.6831		646.218	18.9009		3867.43	478.059		693.542	185.166
entE		2473.9	88.4422		2372.54	349.546		6490.57	1577.3		2003.77	1290.63
entF		1302.57	88.4775		1136.69	48.417		7566.21	1989.66		1085.33	506.052
entS		1260.78	93.9204		898.318	83.7986		2087.59	262.694		628.439	99.2892
envE		1602.12	140.323		1969.94	150.477		1346.83	373.537		1480.74	67.2142
envF		869.145	91.9371		450.478	59.0445		1283.82	342.077		558.028	75.0815
envR		809.268	115.499		375.125	74.0744		1202.18	350.056		481.048	67.3826
envZ		1128.09	99.3226		850.119	104.342		1403.36	337.298		1109.77	122.124
epd		5693.62	717.703		5510.51	163.511		2929.48	111.815		4784.44	276.309
eptA [R]		2976.55	337.937		3895.25	231.409		1505.92	296.792		3847.92	389.327
era		2492.33	58.8327		3221.65	146.349		2504.78	160.56		3227.09	328.262
erfK		1811.08	127.343		1183.34	64.2627		2309.52	119.122		1305.96	51.7301
erfK [J]		4635.54	247.934		5558.22	334.362		3040.5	111.584		4287.56	623.202
erpA [R]		4418.35	330.517		3763.84	206.271		5086.41	564.284		3489.5	294.887
estA [J]		1346.69	75.6798		868.607	40.691		1660.77	244.235		1100.52	51.9346
etfA [J]		977.418	76.9549		488.426	59.3213		1293.86	350.624		642.051	57.5891
etfB [J]		830.664	84.1499		445.293	80.0758		1228.43	350.674		514.426	66.8981
eutA		889.131	111.172		421.895	70.5182		1305.73	337.967		558.632	72.5485
eutB		968.102	82.5876		520.226	28.2345		1634.57	144.808		625.04	54.2672
eutC		988.799	82.7269		476.573	76.9742		1447.66	264.252		633.172	65.7815
eutD		866.822	117.084		386.435	67.988		1223.34	356.853		505.139	65.0443
eutE		930.958	128.694		442.34	84.5242		1314.52	331.362		559.54	66.3929
eutG		881.93	99.0163		411.226	79.4566		1241.87	330.326		528.162	66.5952
eutH		929.877	112.213		456.575	72.3222		1339.77	328.745		582.986	66.0851
eutJ		939.737	113.403		420.125	80.3045		1305.86	336.681		552.574	77.3072
eutK		1154.26	86.3966		510.573	93.9526		1477.74	271.089		660.64	71.2603
eutL		941.823	123.012		459.838	77.6297		1471.09	299.342		616.936	74.7006
eutN		843.029	78.3504		406.783	71.2052		1336.03	362.344		524.909	58.558
eutP		825.759	106.805		386.457	66.8836		1199.69	354.315		501.311	67.7742
eutQ		833.482	94.6484		364.638	69.7344		1232.09	325.743		496.882	68.1307
eutR		877.342	106.51		422.415	72.6796		1325.6	344.602		548.377	75.7593
eutS		799.238	93.6721		342.294	60.8381		1241.71	364.601		465.845	62.5557
eutT		1061.63	89.4948		558.642	70.0476		1392.59	318.96		792.206	65.0422
exbB		3734.73	305.406		5023.61	109.451		4827.04	530.864		2565.91	401.832
exbD		1829.3	238.36		2124.23	157.964		2381.44	338.911		1582.44	353.39
exoX		2113.02	36.039		2080.25	56.119		2306.93	130.01		2494.81	203.323
exsB		1207.24	123.368		1062.69	87.8534		1333.66	368.022		1207.56	160.75
exuT [J]		912.198	107.942		447.526	67.8995		1426.18	322.869		577.621	50.1706
fabA		4774.12	381.85		3945.98	86.9054		2073.74	82.9792		4737.79	713.625
fabB		7727.91	1232.16		7809.34	186.541		5220.93	435.643		7452.01	733.148
fabD		7111.99	1083.13		7659.13	612.021		3286.44	142.834		8605.45	641.183
fabF		5080.68	1314.97		4550.79	665.691		2605.9	289.583		4400.46	890.434
fabG		8381.56	2056.3		10289.1	1478.32		2755.62	312.649		7996.68	741.719
fabG [J]		3638.93	369.471		2278.24	155.345		3757.03	510.775		2827.58	423.632
fabH		4403.08	533.265		4610.46	231.609		2066	162.701		4331.14	379.029
fabI		2269.13	189.379		3137.78	122.867		1649.76	284.987		3414.8	280.603
fabR [R]		1805.13	240.952		1598.78	218.269		2174.19	290.825		2187.27	324.814
fabZ		5561.05	1030.74		8253.75	632.666		2688.46	108.593		6559.33	208.18
fadA		1081.64	134.122		874.636	62.2551		1312.4	352.843		1676.02	344.298
fadB		1305.87	141.244		1370.39	43.2059		1316.73	339.797		2384.01	505.989
fadD		1073.58	101.117		746.248	88.9756		1325.33	347.081		916.446	68.1654
fadE		985.213	103.854		615.301	53.4443		1388.05	316.447		975.224	132.952
fadH		915.317	102.412		449.239	63.8756		1318.11	343.077		620.789	70.9892
fadI		984.398	111.867		574.879	62.8592		1356.7	349.937		963.541	182.432
fadJ		969.843	114.149		592.503	93.6243		1438.65	321.558		799.505	73.753
fadL		12025.3	1933.68		4426.45	369.444		2173.28	80.7108		3672.3	732.11
fadR		1543.86	56.3942		1371.81	42.3622		1858.93	170.051		1451.31	47.4054
fba		34760.3	6038.17		34029.3	1510.13		23237.3	5478.16		25231.8	3880.57
fbaB		1009.88	88.0405		625.424	43.9995		1572.21	270.44		669.659	49.4722
fbp		6044.85	565.315		10128.6	241.495		3966.86	350.406		9152.32	207.117
fbp [J]		2162.84	10.0216		2067.35	91.6293		2837.79	112.201		3051.34	589.7
fdhD		1620.82	105.489		1276.74	164.833		2192.43	372.335		1736.03	296.608
fdhE		2205.23	12.2281		1891.38	108.847		2112.07	110.577		5487.83	533.71
fdhF		947.53	86.6914		507.317	67.5701		1374.35	321.383		659.19	72.6736
fdnG		1390.93	93.6835		918.896	91.7133		1692.72	239.757		1458.51	33.0421
fdnH		1072.14	119.365		480.732	84.406		1528.43	263.809		798.909	82.3446
fdnI		1097.37	153.557		654.329	96.8556		1738.13	380.118		1003.23	131.873
fdoG		5176.97	233.294		4907.5	216.833		2088.1	166.349		6161.6	1082.08
fdoH		2362.98	308.134		1983.82	258.423		1708.87	284.046		3594.82	673.44
fdoI		4050.16	303.083		3656.54	267.175		2990.92	187.405		10390.6	803.054
fdrA		864.626	116.996		392.713	71.4427		1306.64	352.271		532.28	76.2054
fdx		5825.75	335.246		6983.03	78.3134		8574.73	1428.98		5947.06	1378.85
feaB [J]		1009.39	89.0432		540.393	85.4806		1536.92	317.824		672.007	88.6659
feoA		5135.6	318.21		5523.22	161.98		15007.1	4240.34		2603.36	292.226
feoB		3819.6	137.345		4085.8	324.161		11051.8	3280.58		2636.12	89.9733
fepA		1608.34	58.9206		1752.57	430.881		13945.4	4310.8		3791.87	1764.67
fepB		1368.41	81.4706		1102.02	45.1993		2443.23	112.396		757.18	93.8237
fepC		1759.71	26.2035		1673.24	126.83		2438.82	65.2096		948.062	200.41
fepD		1201.82	85.7417		1006.31	49.1959		1829.6	252.563		629.856	94.2224
fepE		1923.4	29.0437		2043.36	98.0414		2432.32	67.3264		2052.26	110.715
fepG		1634.39	88.8108		1390.69	21.7492		1946.69	185.079		958.613	155.263
fes		1300.37	31.1176		1387.86	90.376		7981.01	1400.47		734.282	191.877
ffh		3071.37	492.17		4173.7	372.688		2064.13	186.626		3724.06	446.834
ffs		1672.01	89.3147		1404.91	287.045		2820.09	482.651		1541.09	242.103
fghA		8715.85	2087.77		10268.7	1404.23		3582.38	402.487		10127.9	1810.4
fhlA		1081.92	91.446		680.496	70.0037		1456.6	304.322		830.749	90.3002
fhlA [J]		1025.72	105.051		693.081	76.4566		1520.56	271.674		908.995	49.3586
fhuA		7951.34	491.465		8090.41	461.024		10210.6	2016.71		1668.49	558.962
fhuB		1140.63	102.929		820.623	116.575		1584.78	271.452		793.741	153.797
fhuC		2631.55	65.8138		2410.76	99.4775		3814.78	392.067		1011.48	319.041
fhuC [R]		988.887	92.1199		493.702	55.1822		2437.93	496.624		615.143	79.598
fhuD		1363.1	159.627		1122.34	94.3651		2005.9	235.787		758.033	190.109
fhuE		1161.43	92.362		857.079	61.7785		3485.86	336.28		932.665	382.924
fhuF		3064.66	521.674		3347.67	474.939		5083.9	748.274		1427.5	141.939
fic		884.179	105.802		437.545	67.6669		1357.46	339.659		589.037	79.9152
fidL		953.214	107.388		538.926	74.7652		1336.16	346.413		630.185	82.9707
fieF		2217.05	241.412		1840.83	178.426		2218.33	219.704		1759.18	73.5438
fimA		1012.58	103.148		5224.26	515.888		1273.76	339.347		5041.25	248.951
fimB [D]		1380.49	72.6852		1082.84	28.3785		1733.85	282.431		1157.24	141.265
fimC		861.571	115.06		588.296	51.9708		1250.44	364.908		724.742	58.4178
fimD		925.704	105.983		554.241	68.8791		1351.86	343.366		699.207	53.0149
fimF		878.501	115.58		441.036	67.4287		1314.81	353.679		548.06	66.3783
fimH		877.928	91.0621		501.52	61.8013		1332.5	348.891		626.755	62.8398
fimI		895.503	101.948		1025.3	70.5552		1327.4	357.363		1337.94	41.5282
fimW		879.529	106.572		469.267	78.7783		1367.18	293.515		552.39	63.8243
fimY		881.521	128.806		438.653	69.3004		1254.44	360.995		547.712	64.7916
fimZ		870.606	103.979		493.582	73.2455		1231.75	361.633		550.314	74.5715
finO		2806.2	67.7655		2021.58	128.595		2484.86	68.5579		2605.52	186.35
finP		853.42	72.2995		408.906	99.0927		1166.11	347.664		505.906	82.5951
finP [N]		981.46	76.9604		622.485	64.9552		1361.05	339.111		737.992	105.469
fis		8965.43	747.868		9082.75	338.209		2210.99	194.013		4973.82	1406.65
fixA		873.262	96.9998		394.276	70.0129		1327.65	343.396		518.057	61.3154
fixB		879.152	112.721		386.01	77.4684		1301.79	344.086		511.553	69.9132
fixC		1055.72	100.574		589.789	92.0192		1372.02	306.367		687.878	63.9222
fixX		924.025	128.137		439.408	79.3345		1397.53	353.679		553.221	63.1322
fixX [R]		917.045	134.863		474.828	67.7376		1266.37	358.023		575.179	66.0174
fklB		7731.88	1779.59		9339.38	1618.43		2205.57	273.611		6280.93	888.268
fkpA		5559.25	948.67		6054	1271.33		3075.96	200.842		6571.73	299.972
fldA		8961.54	760.495		9735.92	645.663		3622.65	351.953		11723.3	2341.86
fldB		2068.5	142.391		1829.66	103.572		2984.18	115.607		2060.99	240.207
fleQ [J]		1414.63	68.8495		1397.43	14.6062		2126.18	201.5		1430.55	96.1666
flgA		1429.1	35.8653		462.341	45.3588		1714.31	259.655		613.555	59.6133
flgB		2319.18	132.951		572.181	58.0421		1322.06	311.635		679.976	83.3497
flgC		2458.68	132.871		596.455	50.4175		1385.8	311.69		747.423	78.453
flgD		3457.59	246.897		718.585	37.1754		1873.95	202.515		940.421	132.589
flgE		4450.08	394.418		851.59	19.229		2162.93	51.3695		1169.73	180.205
flgF		2526.05	195.899		655.677	51.3056		1631.68	245.801		986.862	133.43
flgG		1787.24	135.49		527.682	53.1509		1611	481.972		743.799	78.5964
flgH		1332.94	103.018		460.778	59.8066		1332.55	329.242		625.963	86.6728
flgI		1204.78	119.863		438.851	70.2547		1342.35	340.652		620.346	72.8241
flgJ		1224.73	62.3011		458.484	66.1932		1355.03	317.783		628.537	80.2328
flgK		2876.41	75.0136		580.324	40.2881		1869.93	223.241		713.395	66.7096
flgL		2744.92	173.572		622.589	25.8858		2287.18	50.5513		817.718	48.2256
flgM		2803.46	395.085		752.562	35.2038		3404.02	230.744		917.534	51.6514
flgN		2052.33	216.267		705.858	60.8748		2652.89	157.49		875.396	54.6346
flhA		1247.97	93.446		569.658	74.4735		1437.63	319.617		745.393	73.5264
flhB		1010.06	91.1901		437.68	73.2475		1396.54	306.704		586.163	80.9167
flhC		1740.27	143.743		2013.33	48.4178		2192.35	228.962		2533.05	526.749
flhD		1938.31	128.7		2406.29	62.4257		2366.23	153.591		2665.59	490.031
flhE		920.171	99.889		395.719	68.4289		1318.31	335.51		523.647	66.2538
fliA		4006.73	634.714		702.858	54.1262		1897.1	269.243		815.157	111.116
fliB		1776.73	82.006		631.4	34.7482		1619.51	242.998		773.628	55.3517
fliC		20670.2	3273.06		1899.64	471.513		26428.7	6323.22		1573.08	182.074
fliD		7288.02	1103.91		851.083	34.282		4698.08	692.968		838.04	36.1008
fliE		1414.84	150.952		487.615	85.7391		1448.45	342.367		573.707	84.0446
fliF		1291.75	56.0355		493.626	67.1231		1331.61	332.396		620.924	69.7467
fliG		1644.81	42.4558		548.184	61.1028		1509.62	325.934		688.785	74.7984
fliH		1488.04	36.8627		514.272	59.8989		1507.02	313.461		746.291	85.9139
fliI		1079.37	64.2456		420.364	69.5387		1349.62	336.344		574.184	82.8343
fliJ		2188.93	181.864		712.181	132.118		1935.04	192.907		882.493	127.326
fliK		1621.46	102.658		536.25	46.8605		1591.09	234.843		701.657	69.9855
fliL		2051.4	169.193		637.336	41.8219		1617.36	286.146		764.84	78.2455
fliM		1810.64	100.084		563.127	30.5584		1443.78	302.618		707.663	70.09
fliN		1563.38	77.3243		656.336	120.583		1380.08	294.592		757.692	120.22
fliO		1489.23	74.0318		579.597	61.363		1441.8	313.592		803.196	75.2781
fliP		1088.41	93.4997		526.805	70.4964		1421.94	334.573		642.454	69.4957
fliQ		927.992	119.727		467.886	55.7357		1356.96	353.392		587.984	62.2853
fliR		884.102	92.0376		420.395	68.2531		1268.45	348.845		540.565	73.0325
fliS		2606.9	207.912		526.421	44.1125		2750.84	511.274		646.023	69.6837
fliT		3416.65	369.255		642.691	53.2357		2573.66	142.23		813.124	109.752
fliY		2372.04	214.955		1964.93	92.6371		2356.79	150.335		9543.57	1363.35
fliZ		2889.12	198.791		594.963	54.1489		1882.76	301.976		745.697	105.321
fljA		800.621	97.2723		365.199	67.6984		1206.8	350.381		479.814	65.4092
fljB		4630.01	780.526		734.237	61.8055		6132.87	1098.36		739.905	35.2572
flk		2328.19	125.255		2350.23	119.899		2689.39	22.9806		2674.86	125.618
flmB [J]		6400.13	628.005		6141.1	316.909		2221.36	237.458		6567.06	241.349
fmt		3130.71	70.116		4084.34	334.62		2272.27	128.756		4115.83	265.606
fnr		5996.96	875.577		6997.29	661.138		4195.06	436.634		5818.98	333.182
FnrS [P]		836.447	76.9763		495.668	84.6986		1430.23	349.734		624.833	91.134
focA		2364.86	5.89635		2909.66	60.7152		4882.59	465.384		2140.99	136.495
folA		2973.69	109.016		1923.02	161.542		1779.45	259.362		1699.53	253.893
folB		2284.05	118.858		1832.92	109.343		1882.67	298.248		1750.09	100.863
folC		2920.46	184.05		2879.61	125.749		2730.76	79.6146		3621.07	263.865
folD		3277.74	114.759		4002.61	142.538		3000.96	71.0527		3930.85	276.338
folE		2752.66	283.041		3395.56	374.482		2920.95	115.79		4218.19	226.517
folK		4426.57	264.862		4418.18	166.222		2344.24	139.683		4353.68	486.971
folP		2317.25	173.329		2393.75	122.616		2211.9	139.853		2298.41	43.4217
foxA		965.87	96.0423		544.748	63.2658		2010.9	186.757		741.364	140.718
fpr		3573.36	142.054		3188.3	229.907		8739.41	1112.99		10884	1130.36
fprA-2 [J]		855.962	88.4024		426.358	66.4015		79875.7	15552.7		1578.38	839.044
frdA		1750.04	96.0396		2004.97	33.4899		1573.44	258.808		1038	134.569
frdB		1463.6	120.795		1438.45	49.195		1491.53	289.564		884.425	83.5455
frdC		1093.59	85.8787		838.762	7.16082		1409.95	336.872		632.997	14.3248
frdD		1117.38	224.252		762.72	54.7683		1285.97	359.863		612.843	56.4345
frmR [D]		1353.56	82.4113		1264.16	88.6414		1514.41	320.304		1455.29	54.8977
frr		8497.27	448.576		11385.1	904.109		5969.15	809.917		8821.88	866.823
frsA		3646.98	266.482		2849.05	101.855		3896.1	309.734		2592.42	124.978
fruA		1770.87	328.575		1362.4	307.924		3837.55	598.184		953.981	57.5702
fruA-2 [J]		1134.93	84.3663		633.148	56.6524		1790.94	267.729		903.101	100.948
fruF		1504.04	163.805		1322.84	88.57		4780.22	1109.47		805.381	124.867
fruK		1382.86	171.643		1149.65	137.933		3690.53	678.181		769.636	101.676
fruR		1457.57	104.434		1489.5	29.8049		1562.27	267.673		1506.02	88.4736
frwC		975.489	116.848		449.369	79.7854		1395.03	331.517		584.978	74.1926
frwD		1371.99	90.411		851.181	57.2778		2208.47	122.207		1133.5	92.4372
fsr		1424.52	35.771		1193.69	20.9332		1496.77	292.239		1298.35	62.9173
ftn		13580.1	1369.1		8713.03	481.061		11393.7	1956.7		8461.44	859.554
ftnB		968.139	104.276		748.984	31.4912		1930.4	259.025		735.863	106.935
ftsA		4290.61	679.774		5985.9	814.375		3106.06	197.216		5193.65	836.753
ftsB		6731.4	894.469		7202.89	352.131		6634.53	492.782		7074.18	674.29
ftsE		1810.32	309.048		1956.2	244.294		2225.95	298.778		2453.8	204.936
ftsI		2208.22	170.468		2681.66	231.128		2769.51	44.7762		3267.66	740.335
ftsI [D]		1010.22	72.4335		482.892	63.9625		1521.92	380.841		616.812	73.3818
ftsK		5299.86	170.32		5170.5	449.3		2466.04	71.6083		7961.18	1724.73
ftsL		2501.2	314.98		3617.03	277.253		2904.97	229.278		3911.12	416.42
ftsN		4602.09	199.507		5919.95	227.926		3333.61	148.514		6824.21	592.543
ftsQ		3506	490.614		4567.97	574.623		2953.5	404.937		4625.75	897.06
ftsW		1441.66	172.022		1460.32	172.279		1677.49	281.51		1529.28	119.841
ftsX		1624.07	185.019		1390.78	178.78		1971.48	296.461		1708.27	112.51
ftsY		3034.45	293.833		3379.22	177.088		2731.19	104.943		3760.85	182.118
ftsZ		6380.7	1046.62		8652.34	175.062		7270.3	1154.42		9183.25	588.693
ftsZ [D]		969.434	93.6679		566.717	58.4554		1515.5	278.118		717.953	85.395
fucA		825.966	96.4576		413.463	68.1405		1205.97	338.371		522.217	69.7304
fucA [J]		945.076	132.565		580.743	85.1825		1321.94	347.615		661.895	10.7913
fucI		945.744	110.839		451.98	74.242		1380.35	309.304		557.147	56.8626
fucK		890.356	110.809		440.154	71.6164		1358.41	309.947		549.855	51.6652
fucO		910.259	89.827		457.226	72.8754		1352.61	357.895		607.667	78.4009
fucO [D]		923.039	104.908		481.742	67.0435		1374.6	297.742		611.319	52.1052
fucP		893.444	114.552		423.282	80.1294		1289.23	351.318		534.088	70.1743
fucP [J]		923.593	93.9955		466.291	65.6914		1356.55	341.678		601.701	68.808
fucR		1558.99	40.7647		1001.53	41.8336		1919.03	184.453		1195.82	110.849
fucU		929.751	120.22		421.525	60.9619		1434.21	309.186		564.928	64.0664
fum-1 [J]		899.275	106.153		446.739	71.9939		1274.45	355.951		531.808	63.2063
fumA		3121.32	206.123		4208.83	203.551		1510.64	284.442		3514.44	852.047
fumB		1512	112.557		946.43	59.4003		1565.82	286.916		878.087	110.295
fumB [J]		898.328	110.342		628.509	35.2054		1296.5	348.083		664.677	72.563
fumC		2272.69	78.7633		2364.94	66.3566		2448.52	11.8923		3756.18	862.004
fumX [J]		995.183	82.8646		746.759	26.3283		1359.85	349.03		838.385	102.927
fur		3564.98	94.6066		3900.56	120.255		3013.62	615.845		5925.09	1158.71
fusA		43961	2661.14		47566.1	3475.95		11625.5	2889.46		26915.6	5162.59
fxsA		1765.08	26.5062		1329.85	87.2521		2282.29	248.581		1326.33	82.0799
gabD		886.483	108.027		488.263	58.141		1258.33	341.622		723.864	73.8079
gabD-1 [J]		1004.58	97.5879		564.702	80.4236		1482	321.451		710.379	60.6142
gabP		898.048	83.0555		452.732	59.6862		1290.7	346.527		633.364	72.3044
gabT		1069.42	107.548		648.473	74.0474		1485.92	322.841		881.997	76.9943
galE		2516.42	35.8388		3118.44	100.865		2317.81	77.9564		2204.96	366.27
galF		2156.44	379.018		2606.64	403.431		2656.18	472.131		2440.05	334.39
galK		4508.22	149.822		5037.04	100.361		4230.63	380.773		3924.24	290.103
galM		4166.37	388.29		4684.32	411.344		3824.9	492.641		4104.18	300.401
galP		1140.05	95.3444		826.083	48.8439		1519.18	276.662		1055.26	126.466
galR		1527.65	125.468		1538.11	127.6		1869.32	215.765		1630.06	110.011
galS		903.434	111.934		463.949	79.0901		1334.21	351.989		580.781	63.9562
galT		2109.92	66.5788		2562.44	56.3116		2108.46	57.4734		2001.29	284.969
galU		3264.18	146.864		3419.48	127.81		2848.97	127.955		3526.06	258.317
gapA		32897.7	4676.47		31094.7	1846.51		23351.5	4925.54		29248.3	1805.18
garD		1150.89	52.1899		663.593	109.956		1788.49	137.01		738.116	23.2793
garK		945.139	100.583		530.946	44.8904		1848.97	208.86		679.898	94.4721
garK [J]		974.357	108.294		529.695	82.56		1763.32	211.311		695.024	63.1897
garL		980.352	86.3725		489.158	50.8193		2146.37	114.922		588.906	48.0887
garR		917.485	120.003		482.126	83.3003		2218.46	123.209		596.436	64.997
garR [J]		886.343	105.241		472.354	90.8815		1286.8	359.064		573.576	49.5125
gatC [J]		857.747	106.042		387.071	68.7077		1280.95	336.842		527.519	63.7073
gatR-1 [J]		1876.25	68.0415		2032.33	87.7164		3044.45	63.1278		1742.9	136.254
gatY		921.436	92.927		473.023	66.6344		1276.23	329.975		560.508	68.4176
gatY_1		876.048	95.8675		414.098	71.8669		1325.39	346.034		520.092	63.6824
gcd		1046.22	91.4273		790.968	55.5014		1693.89	213.123		1105.01	98.6251
gcl		955.062	87.1327		475.388	66.5791		1327.27	338.967		612.993	64.2788
gcp		1839.96	276.902		1432.13	83.2639		2382.88	498.618		1601.12	40.515
gcvA		2004.48	84.1974		2255.26	114.033		2217.44	84.7787		1780.42	84.7879
GcvB [P]		11973.2	2859.94		7302.41	568.774		19473.1	4638.22		10825.6	4454.12
gcvH		9137.23	538.576		12439.9	565.672		1989.12	203.592		10723.8	2374.87
gcvP		5747.52	282.592		7736.28	359.442		1839.37	198.953		9712.22	1297.94
gcvR		3832.04	343.162		5364.79	390.56		2264.55	177.572		5632.09	1060.23
gcvT		8115.26	261.694		12030.2	452.163		1759.82	236.234		11752.1	2231.84
gdhA		1477.57	100.471		2304.94	66.2983		1825.25	184.706		2956.22	803.185
gfo [J]		1183.34	92.1484		825.02	88.694		1737.52	311.357		885.035	69.5687
ggt		992.657	97.9068		565.108	57.5562		1858.94	247.483		763.884	60.4098
gidA		3507.25	189.336		3087.33	31.1267		3188.86	257.745		2911.7	232.199
gidB		2674.77	239.487		2196.3	196.894		2537.83	102.723		2072.6	130.23
gip		832.886	88.7019		411.732	68.857		1274.17	375.978		496.677	66.0226
gki [J]		1548.78	198.21		1644.98	134.057		1688.63	270.568		1820.18	46.3088
glcA [J]		997.475	43.0043		548.926	147.214		1479.96	221.499		577.722	42.7865
gldA_1		951.499	94.1843		492.527	73.8827		1520.99	309.791		636.914	65.9329
gldA_2		1088.71	98.552		746.74	68.3515		1796.71	207.343		963.262	73.7397
glf		818.401	101.453		475.409	49.4346		1245.54	365.76		531.009	64.2335
glgA		1571.6	184.019		1519.86	201.102		2186.57	94.8177		1695.23	155.074
glgB		1664.54	108.714		2196.66	89.8553		2083.68	103.395		2292.8	498.522
glgB2 [J]		884.856	95.2642		468.466	69.0961		1351.76	323.792		572.002	67.1739
glgC		1906.68	150.317		2402.32	138.598		2414	143.88		2484.48	496.394
glgP		1729.03	150.584		1569.47	65.8044		2189.76	71.3136		1901.79	160.158
glgS		951.313	94.648		540.583	44.9992		1396.48	344.424		694.143	111.502
glgX		1183.14	113.062		1056.79	127.952		1627.91	249.797		1071.21	117.974
glk		1564.53	146.269		1552.84	51.3203		1647.82	275.244		1755.11	103.018
glmM		2170.15	302.618		2200.69	225.994		2002.18	211.406		2650.88	163.334
glmS		6300.73	556.981		6157.86	128.071		6701.29	1161.12		7460.74	406.851
glmS [J]		861.162	120.949		434.973	75.2766		1277.62	347.087		517.274	64.6748
glmU		9322.67	499.625		10027.4	492.244		5331.67	694.246		10091.5	393.78
GlmY [P]		3667.37	475.012		2840.71	492.844		2477.34	333.099		4979.82	781.803
GlmZ [P]		3663.83	557.799		2557.7	794.743		4825.39	565.077		5490.71	863.991
glnA		12339.6	1661.96		35590.8	2539.2		5989.55	1170.47		8380.34	2486.92
glnD		1970.77	60.0531		1617.34	53.9031		3103.99	278.343		1637.82	70.0238
glnE		1575.84	124.648		1491.54	127.463		1850.88	210.688		1875.46	260.83
glnG		1717.23	127.695		3712.84	313.198		1941.38	180.13		1378.37	139.781
glnH		4913.92	392.047		13734.5	1258.79		3062.18	24.9678		2659.43	449.298
glnL		2107.33	203.489		5108.98	483.412		1753.4	246.717		1612.84	231.281
glnP		3985.69	327.688		9678.97	1045.61		2105.47	141.911		2374.53	446.592
glnQ		5191.26	262.706		11942.2	1251.43		2548.62	106.833		3890.52	636.565
glnQ [J]		1437.15	47.1244		1494.93	187.496		1685.67	205.899		2682.95	592.733
glnS		3320.07	45.0897		4494.8	302.34		2035.62	131.38		4259.16	279.693
glnV		2521.89	448.699		3383.46	747.444		3769.53	607.541		3993.37	1162.79
glnX		3060.72	644.034		3967.22	839.849		4881.58	1071.85		5327.36	1473.46
gloA		6954.52	491.777		8679.21	401.377		7156.23	862.421		6451.46	218.337
gloB		1702.66	76.2947		1125.19	57.9584		2351.1	49.4074		1154.29	45.5153
glpA		877.437	105.612		406.012	61.1481		1292.68	351.885		527.241	68.7918
glpB		884.098	100.016		422.062	69.436		1336.9	321.755		563.956	68.3376
glpC		972.221	103.912		499.962	31.2548		1457.45	321.585		594.748	65.435
glpD		943.668	101.357		503.686	69.4265		1339.89	323.312		660.709	77.7331
glpF		1044.63	98.637		543.036	62.0078		1482.23	285.741		697.805	61.142
glpG		1644.83	139.526		2034.34	120.171		1459.82	311.455		2068.35	107.741
glpK		1071.39	91.2286		617.994	51.927		1564.8	253.715		890.831	68.4548
glpM		1849.33	282.864		1047.74	26.5873		1344.29	346.576		969.182	106.261
glpQ		933.79	135.01		509.479	79.6352		1305.66	347.725		676.902	101.564
glpR		2120.54	31.7156		2765.28	61.0836		1790.96	217.867		3144.54	213.378
glpR [J]		1553.4	104.19		1447.19	65.7167		2225.17	148.035		1387.78	23.0849
glpT		1066.81	111.106		620.566	89.3359		1383.99	326.267		780.63	77.2692
glpX		2498.32	298.626		1902.02	194.326		2490.72	110.456		2150.15	316.984
gltA		20347.8	3298.44		18787.3	3245.42		4326.41	593.921		27452	4958.64
gltB		4407.59	973.854		9835.07	771.247		1719.2	205.478		8881.08	4041.92
gltC [J]		983.152	106.014		790.52	72.4426		1311.43	377.079		748.922	105.763
gltD		2216.29	656.057		3897.94	297.716		1532.74	286.734		4090.85	1614.84
gltD [J]		846.037	111.188		454.907	71.669		1217.19	366.884		598.882	41.8898
gltI		6153.56	368.063		13569.5	1249.94		1989.82	171.066		12661.3	4459.64
gltJ		2047.94	167.549		4391.13	362.996		1486.96	299.861		3786.97	1162.31
gltK		2100.23	191.349		4191.37	195.041		1622.35	272.505		3851.42	1197.11
gltL		2338.11	127.58		3720.17	222.602		1491.86	309.22		3159.24	849.037
gltP		1760.75	349.03		2190.98	81.1891		1681.3	294.13		2914.89	731.654
gltP [J]		3732.86	303.75		3857.26	273.701		2072.66	106.704		8955.23	452.942
gltR [J]		1037.77	104.2		677.848	26.7529		1416.26	345.739		882.743	72.3626
gltS		1453.64	195.07		1536.97	222.583		2095.07	142.978		3056.95	275.475
gltW		3883.93	564.633		4143.99	895.339		2822.23	510.637		4087.3	1123.91
gltX		3066.55	194.317		4245.35	34.8036		1963.41	145.844		4248.29	439.712
gluD [J]		2384.59	303.161		985.327	70.5786		1481.99	301.93		2132.93	120.542
glxK		910.041	117.72		463.685	77.8069		1362.05	353.591		600.03	75.8209
glxR		877.849	120.327		407.142	73.4919		1268.54	364.11		508.956	68.0864
glyQ		10201	1026.37		14298.4	2193.78		3314.69	874.206		9277.74	1572.8
glyS		6353	392.001		8262.81	321.413		2529.44	120.124		8073.34	1277.84
glyT		30506.4	3029.95		42038.8	6784.77		14536.8	4726.38		19708.2	3926.67
glyU		3383.67	189.257		2847.45	357.718		4348.76	563.514		2816.92	599.414
glyV		11244.2	2006.66		12720.3	800.649		9613.08	1386.83		11129.6	1840.17
glyW		8081.21	1747.5		9304.83	1136.02		7244.99	1235.08		8441.11	1839.87
glyX		12318	2044.39		13302	1315.06		10524.9	1895		13229.8	2851.01
glyY		7568.1	1338.7		9163.67	1029.61		7408.28	1428.67		7965.89	1155.3
gmd		942.81	97.2302		555.075	64.5515		1335.11	327.027		652.107	50.5293
gmhA		2999.38	288.604		3936.99	107.131		3335.73	173.806		3124.67	148.083
gmhA [J]		3890.49	150.985		3582.79	197.716		4251.09	1297.85		3334.06	178.861
gmk		4705.57	148.389		5889.19	203.759		5924.92	669.01		4334.37	88.602
gnd		5656.76	481.472		8869.38	282.202		3140.54	181.627		8645.23	919.167
gntK		962.385	71.0357		614.211	51.0725		2572.5	128.74		629.874	50.0032
gntP-2 [J]		925.083	115.022		465.221	75.6249		1428.87	315.864		619.159	53.072
gntR		1537.29	50.937		1376.63	68.6856		1714.81	249.823		1470.51	39.3389
gntT		1670.93	309.799		1730.07	452.911		3549.08	254.72		845.291	71.9841
gntU		1048.11	106.562		542.14	91.0951		1934.37	111.674		643.515	70.5273
gntX [D]		2065.7	56.6078		1573.24	121.118		2731.79	61.607		1241.21	55.4707
gogB		1080.28	79.1283		829.416	54.0991		1691.74	318.15		824.699	123.371
gor		4448.76	365.833		4527.96	389.973		7257.92	1836.74		5396.08	466.896
gph		7119.57	852.767		7399.84	203.329		3963.78	409.24		7329.77	514.894
gpmA		5674.15	524.591		10081	864.002		34288	6599.28		10718.1	280.912
gpmB		2137.78	78.8554		2563.43	40.5748		2408.52	59.2357		2735.94	131.79
gppA		2123.09	145.942		2202.17	145.398		2399.24	220.261		2276.6	109.576
gpsA		3163.45	415.119		3739.87	364.442		3643.83	245.292		4321.26	159.077
gpt		3728.63	267.371		3711.98	98.3562		3490.5	241.425		3499.84	619.85
greA		3022.86	133.166		2908.31	41.6377		2023.98	243.96		2848.53	392.68
greB		2567.97	20.6239		2778.22	157.198		2169.49	285.143		2477.11	301.815
groEL		18569	4190.66		20784.3	3394.81		24789.5	6257.66		29731.3	3564.62
groES		24822.8	5028.18		29933.8	2943.36		29256.6	4938.65		28253.4	5441.4
grp [D]		1301.2	77.2375		1040.11	66.6392		1880.47	222.472		1098.05	36.9142
grxB		7459.01	674.925		6005.47	538.819		4432.01	537.851		5941.75	1306.19
grxC		16002	886.328		16349.8	369.157		9616.62	1607.16		13770.6	725.416
gshA		3340.02	435.672		4020.18	194.673		2491.33	28.404		4016.96	114.041
gshB		3760.51	78.2185		4351.18	186.843		2649.34	47.6665		4393.33	210.034
gsiA [D]		1397.04	131.796		1388.65	110.652		1487.15	300.615		3508.87	827.476
gsk		2238.26	48.4756		2196.24	52.4873		2207.61	77.7785		2152.82	272.806
gsnB [D]		5408.04	141.616		4142.69	433.083		7657.11	807.245		4196.34	354.914
gsp		2569.31	127.847		2421.21	140.438		5813.59	1036.61		2952.49	408.25
gst		4194.5	574.462		4184.54	236.087		4270.59	380.81		4726.35	593.604
gst7 [J]		1249.13	59.637		1219.48	483.797		1747.37	265.544		1338.46	515.334
gstR [J]		936.173	107.8		494.892	74.9448		1339.35	331.824		636.409	62.6853
gtdA [J]		1017.53	92.9676		486.208	83.3103		1346.08	331.836		671.668	69.3117
gtgA		1738.91	131.64		1884.44	33.2296		1563.68	290.348		1452.26	131.713
gtrB [R]		1009.25	96.9799		791.856	70.9239		1280.83	354.961		685.195	80.817
guaA		5926.98	810.19		10113.3	80.6891		3493.84	262.807		8620.24	2466.66
guaB		7268.15	965.834		11935.8	641.716		3842.59	410.857		8476.06	2766.13
guaC		4743.76	462.655		6545.46	528.504		10574	2393.87		7909.92	555.122
gudD		1176	95.8501		647.03	72.5819		2594.82	73.1473		800.112	56.2588
gudD [J]		1037.44	92.9727		603.448	73.1038		2364.21	62.1017		719.203	60.5598
gudT		1025.37	93.7928		553.963	73.8745		1724.89	268.23		668.832	72.246
gutQ		1206.4	75.3469		1163.82	17.0872		1925.28	148.72		1352.1	82.5921
gyrA		6820.22	310.951		8188.55	420.962		2009.56	132.078		7183.25	684.611
gyrB		4289.54	120.237		5485.52	192.639		2372.73	83.9098		5114.26	375.32
hcaT		1274.12	147.911		837.348	133.639		1675.51	294.853		1010.36	36.0827
hcp		984.446	98.6493		528.355	57.4037		1833.51	206.646		1426.06	231.498
hcr		1032.53	90.4878		528.645	74.8714		1960.43	172.402		1024.54	168.375
hdeB		1180.51	74.0324		820.869	47.6053		12118.3	3465.44		1886.72	424.547
hdfR		1381.54	62.4546		1003.12	53.5683		2385.19	179.658		1499.02	377.501
helD		1248.16	104.701		1120.6	108.065		1686.49	247.364		1423.03	86.8894
hemA		3017.36	68.5957		3079.76	76.4281		2628.48	191.159		3156.22	335.702
hemB		3571.68	365.193		3580.49	300.237		3147.49	258.95		4167.89	293.204
hemC		1828.91	95.6497		2069.13	66.4993		2016.82	150.414		2383.68	219.358
hemD		1820.64	113.808		2090.76	85.3577		1830.02	210.274		2041.4	133.535
hemE		2910.48	95.2308		3008.41	144.718		3063.49	371.214		3402.47	249.938
hemF		1564.91	71.7087		1385.43	51.8775		1800.94	193.538		1316.77	48.9883
hemG		2913.33	95.3318		2649.99	119.067		2727.7	64.0569		2929.45	326.516
hemH		1282.94	108.308		1068.25	125.394		1756.63	245.518		1596.42	499.745
hemK		1324.12	90.2819		1324.41	63.3479		1483.09	292.424		1558.23	24.1272
hemL		2468.25	135.942		2783.24	59.8463		2199.18	50.0397		2887.95	308.961
hemN		3828.43	351.411		2768.65	96.691		3479.69	229.847		3533.06	171.434
hemU-1 [J]		873.588	97.0037		404.386	68.1335		1368.57	351.253		537.654	69.5797
hemX		3652.92	208.227		4685.11	233.424		3134.22	174.476		4879.46	432.198
hemY		3288.8	44.6312		4180.97	219.206		2299.96	155.147		4150.47	363.326
hepA		4626.04	362.934		3185.74	233.017		2075.99	76.2332		2540.64	266.426
hexR		1622.14	105.046		1252.39	36.7749		2293.49	140.119		1365.81	71.9609
hflB		6359.1	1044.37		7519.03	311.704		3550.92	267.492		8978.68	317.95
hflC		2778.36	382.559		3431.21	147.475		1961.27	277.963		4037.3	385.793
hflK		7013.97	872.608		9749.13	381.46		3718.64	292.868		9786.18	498.089
hflX		5357.91	880.639		6921.67	463.529		3571.75	188.06		5194.97	60.0487
hfq		9945.35	1448.77		13447.5	870.836		8256.32	908.799		10154	1254.32
hha		8218.07	677.246		6928.17	207.905		11055.1	1263.83		5824.73	1196.81
hha [J]		4734.92	345.345		5373.12	244.284		3581.47	242.108		5183.51	620.868
hilA		997.991	106.333		694.239	69.0953		1292.13	360.26		740.197	86.714
hilC		870.357	94.1072		683.353	6.14912		1812.89	250.369		685.304	81.1856
hilC [J]		805.235	84.3708		479.329	59.7659		1237.28	363.045		590.792	93.1507
hilD		1060.26	93.9707		1005.69	12.0134		1370.38	337.724		905.026	99.0368
hin		911.176	102.177		502.607	52.7872		1546.24	340.634		587.506	66.1319
hisA		3026.47	930.866		6313.84	880.981		1849.49	193.741		5444.7	1249.76
hisB		3745.18	718.01		7877.3	766.253		1968.49	130.002		7450.57	2685.61
hisC		3801.23	736.021		8078.69	1104.89		1717.12	207.688		7336.17	2457.71
hisD		2888.53	650.524		6302.97	501.911		1502.31	266.057		5637.53	1900.38
hisF		3549.63	964.76		7145.54	608.439		2365.74	76.0436		6485.57	1278.24
hisG		3031.03	643.428		6754.14	603.658		1363.14	312.361		5278.07	1666.15
hisH		3563.42	912.969		7369.45	710.023		1933.91	149.149		7486.81	2609.37
hisI		2963.19	448.733		5523.6	934.126		2186.85	61.3679		4470.95	576.034
hisJ		3126.75	1420.13		7913.7	314.332		1569.46	285.655		5781.89	1873.05
hisM		1643.43	569.228		2917.32	227.347		1425.83	327.436		2695.73	905.247
hisP		1456.64	383.489		2311.45	118.196		1452.15	315.419		2744.81	1041.55
hisQ		1684.17	671.932		3177.58	340.96		1366.54	304.478		3104.92	1108.18
hisR		6870.84	1269.69		9804.9	1986.32		11293.7	2891.42		15168.3	4695.53
hisS		4450.84	430.915		6933.49	286.672		3027.28	110.417		6821.7	451.323
hit [J]		1915.14	19.2472		2240.68	21.4167		2044.94	248.748		2993.22	658.658
hlpA		9799.24	2931.47		13579.7	2809.42		4690.53	925.912		10349.9	2089.63
hmpA		2040.48	67.7994		1723.27	38.4598		71687.6	13860.9		54432.4	2029.08
hmrR [J]		1212.58	52.9652		739.782	38.9037		3401.28	309.471		839.162	48.8441
hnr		2014.93	92.6718		1753.27	23.7		1840.33	189.215		1984.64	219.466
hns		6715.35	683.477		9844.14	854.248		7506.76	988.545		7270.58	567.151
hofB		851.842	92.9755		387.456	66.7593		1259.55	355.449		504.208	64.6972
hofC		893.794	92.4261		441.564	57.6927		1457.89	304.728		576.597	70.6389
holA		2234.08	55.9201		3068.64	81.782		1713.27	273.863		3039.4	202.85
holB		1414.08	116.566		1209.76	123.521		1489.24	306.144		1336.55	72.7526
holC		8226.96	333.378		9925.34	534.495		3883.28	143.353		8139.59	347.539
holD		3997.61	292.642		3507.13	77.5057		4690.38	420.396		3160.91	311.038
holE		6100.69	1148.84		3103.83	442.819		5958.92	1227.22		3436.88	247.581
holE [J]		1036.74	59.7867		498.114	77.1691		1612.28	232.288		656.331	43.9585
hopA [D]		923.762	106.805		538.24	71.794		1272.86	343.574		632.496	13.1258
hopD		971.712	91.9058		535.682	55.7808		1749.94	276.498		545.123	80.109
hosA [D]		1083.7	61.0023		663.803	63.5388		1628.35	326.807		873.112	75.9124
hoxR [R]		1344.03	113.186		924.926	63.8298		1523.36	275.618		853.253	35.3097
hpaA		929.749	106.356		431.488	55.6466		1351.98	342.007		567.036	58.7845
hpaB		868.296	91.5489		404.933	59.7961		1319.71	350.695		590.381	87.5085
hpaD		965.629	111.087		535.496	66.8489		1471.52	273.914		655.946	38.64
hpaE		918.981	122.245		490.32	67.4575		1411.77	297.935		629.765	40.5931
hpaF		1041.97	143.78		560.39	80.2602		1533.16	288.586		650.693	43.8421
hpaG		1023.39	115.399		644.453	82.7934		1430.39	317.822		754.782	31.8329
hpaG [J]		967.497	115.091		486.829	59.5558		1347.26	331.964		594.672	68.7679
hpaH		992.764	91.9362		541.502	48.0946		1419.78	286.158		715.424	67.4641
hpaI		921.593	92.1898		444.735	61.9252		1359.47	309.54		593.327	53.9427
hpaR		1088.36	68.4829		746.363	26.8759		1583.6	288.169		816.703	54.1947
hpaX		940.51	109.565		445.155	53.167		1396.06	340.698		591.36	61.503
hpcH [J]		1068.31	124.043		600.621	84.8505		1501.66	307.784		735.697	55.1367
hpkR [R]		1138.82	54.9905		864.621	63.9752		1458.06	333.812		999.132	108.575
hps-1 [J]		838.726	85.0685		389.761	75.8385		1391.87	374.589		529.552	75.4356
hpt		3728.67	170.089		3359.47	157.06		2544.05	164.371		3399.53	286.6
hrpA		1797.54	86.8734		1703.03	86.5321		1946.33	195.756		1389.44	48.6205
hrpB		1303.35	127.281		953.852	127.98		1814.21	267.5		1151.1	71.7873
hscA		3879.49	222.173		4457.97	79.2691		5751.49	923.739		4489.01	730.189
hscB		5024.36	380.129		5798.27	512.527		10267.2	2399.49		5352.12	935.702
hscC		940.883	123.04		479.887	68.3325		1308.79	354.444		602.219	64.366
hsdM		4504.42	475.264		3270.73	251.011		2296.87	95.621		2814.47	272.467
hsdR		1439.85	64.8683		1185.78	23.5951		1754.8	155.438		1229.74	82.4839
hsdS		2604.3	384.058		1707.74	123.454		1588.57	232.795		1400.94	133.933
hslJ		1811.99	80.033		1727.56	19.1416		4688.45	654.254		2225.52	201.482
hslO		2160.21	138.045		1901.41	66.9326		3226.18	231.309		2183.71	412.277
hslR [J]		5557.19	420.013		4964.52	102.229		8920.26	1689.08		5436.4	821.284
hslU		5159.21	777.618		6765.41	501.96		9805.38	2637.67		7604.36	1455.22
hslV		8683.55	1614.41		11571.2	875.976		15667.9	3780.56		11554.4	2364.3
hspQ [D]		4521.47	714.322		3287.56	425.96		4716.53	365.098		3198.5	408.314
hsrA [D]		1338.12	72.9085		935.081	65.7092		1645.2	306.969		1146.59	99.0197
htgA		886.948	85.1867		418.808	58.2015		1313.79	351.085		555.326	68.739
htpG		5802.35	1249.95		8736.63	1816.39		11849.8	4469.39		9480.47	3289.1
htpX		4005.06	395.237		5010.03	228.479		2771.1	132.823		5383.01	155.581
htrA		1635.22	175.544		1480.39	64.3109		1732.3	303.396		1499.98	237.444
htrB		1465.97	31.6525		1203.94	59.0926		1480.72	277.351		1427.17	64.8734
hupA		15229.4	1604.12		16453	959.469		16219.2	2849.12		19975.4	1266.74
hupB		5433.95	872.544		5112	166.524		5050.75	692.958		5463.5	470.824
hutC		1182.9	105.729		730.661	63.6103		1578.29	307.918		1245.09	248.541
hutG		1085.01	120.582		631.075	92.7318		1405.94	335.385		977.902	152.115
hutH		1198.43	151.313		580.035	108.093		1385.26	316.46		860.091	108.818
hutI		1239.63	90.1483		883.782	67.4621		1502.39	311.922		1632.01	425.928
hutU		1442.9	204.777		571.025	83.303		1389.67	300.063		1047.62	175.969
hyaC [D]		933.1	110.085		425.484	68.6574		1425.53	314.722		549.103	66.9876
hyaE		1310.2	89.795		1039.16	28.4129		1552.73	271.122		890.051	49.7921
hyaE [D]		819.965	88.7927		374.314	74.1833		1235.9	332.704		482.892	63.5033
hyaF		820.547	105.835		376.874	68.0498		1254.06	344.911		507.487	66.6711
hybA		944.422	86.3853		543.838	91.7151		1342.12	338.673		585.692	63.2915
hybB		1007.75	102.171		583.418	70.4844		1339.18	341.708		598.414	50.2648
hybC		1490.48	115.703		1221.98	85.5142		1747.13	215.816		1155.84	15.026
hybD		1682.78	140.846		1358.27	119.669		1884.86	266.929		1488.01	265.392
hybE		1004.91	98.4637		678.924	80.2343		1382.76	316.96		710.529	68.9995
hybG		972.247	112.045		520.739	90.5504		1431.71	329.521		645.358	83.77
hycA		858.291	107.296		378.219	76.7743		1282.97	362.972		503.669	66.7644
hycB		889.728	132.038		397.171	77.8215		1274.41	342.991		522.434	73.2368
hycC		854.562	97.8502		406.478	76.8017		1305.03	347.589		540.509	65.8411
hycD		900.657	97.2422		434.31	85.7188		1323.64	339.633		539.627	59.9638
hycE		970.66	103.25		511.315	82.9993		1359.5	333.627		619.362	62.5773
hycF		1625.18	68.8528		988.344	64.6822		1722.11	244.343		1167.84	170.866
hycG		1247.11	96.0628		658.82	87.2747		1522.7	265.198		734.421	52.3721
hycI		1351.38	86.4441		763.736	77.9737		2145.5	208.861		909.562	87.0366
hydA [J]		1029.11	101.331		756.723	67.0801		1326.99	343.979		638.004	62.7128
hydB [J]		937.789	106.124		581.202	61.7169		1300.06	341.35		576.771	53.1413
hydG		1509.48	74.5594		989.169	55.7257		1887.57	215.963		1248.63	18.6497
hydH		1661.38	131.416		1207.56	110.428		2041.2	188.216		1545.98	145.058
hydN		1076.1	122.674		778.29	49.2636		1416.53	309.988		934.923	73.1919
hyi [J]		916.503	92.0368		569.231	79.1026		1302.26	333.411		656.079	37.1146
hylU [D]		1394.25	118.272		1063.16	148.319		2504.98	265.771		1258.45	158.848
hypA		974.016	103.597		532.008	40.0469		1367.55	325.975		627.883	64.1038
hypA_1		1236.61	80.6315		886.696	68.3088		1556.75	255.514		807.621	51.0793
hypA_2		1118.7	91.4773		696.676	85.0317		1657.17	317.874		796.207	63.769
hypB		2389.58	154.203		2340	102.424		2841.91	177.035		2454.79	180.408
hypC		1283.1	104.995		1168.2	46.9032		1673.36	225.241		1138.42	29.5352
hypC [J]		1802.94	199.642		1689.36	97.1711		1889.02	254.82		1482.91	179.327
hypD		1352.04	96.4674		1128.16	48.5557		1684.93	220.241		1270.48	38.0065
hypE		1109.28	144.883		736.22	108.375		1481.13	327.054		851.608	58.3436
hypF		1533.68	172.951		968.081	64.32		4971.76	778.595		1202.82	61.8666
hypO		1462.57	80.217		945.652	74.2925		1625.89	262.998		974.106	57.3716
iacP		1529.18	85.3417		2785.49	199.6		1250.24	332.427		1101.89	97.2683
iadA		1750.79	55.7034		1281.6	61.7249		2046.92	55.25		1320.42	99.6153
iagB		837.69	112.711		500.088	54.3929		1308.12	359.344		568.136	59.2782
iap		1098.56	88.6885		826.462	55.2935		1665.45	265.878		1068.34	91.1882
ibpA		4141.62	455.223		5365.88	155.544		22007.7	3444.14		4965.71	882.549
ibpB		2875.13	486.829		3421.34	380.11		11548.6	3181.19		4750.51	923.642
ibrA [R]		1245.49	126.915		937.02	32.0648		1848.79	450.351		987.292	28.268
ibrB [R]		1268.5	99.3623		957.063	51.1894		1760.72	261.54		1107.95	63.8902
icaB [J]		931.458	101.169		492.87	54.847		1307.5	333.782		604.871	62.163
icc		2289.04	187.603		2889.31	138.857		2499.66	75.8079		3036.81	250.726
icdA		7107.83	342.852		9624.02	833.05		1853	153.956		14039.7	2428.42
iciA		1256.35	80.4793		972.065	9.72123		1637.04	272.761		1285.18	209.004
iclR		1923.27	45.4506		1743.95	21.0009		1651.56	246.156		2356.6	355.699
idhA [J]		941.156	89.4171		498.703	69.7102		1291.31	342.451		601.445	79.4769
idi		2005.89	108.003		2531.02	101.902		2121.44	205.623		2925.18	185.416
idnD		840.249	104.938		407.969	70.7436		1209.51	353.057		526.123	62.9715
idnK		890.575	103.037		441.804	73.2003		1258.75	342.621		554.317	80.1371
idnO		851.271	108.475		411.405	70.1972		1256.29	347.347		546.98	75.0367
idnR		933.929	89.1044		490.975	65.5427		1393.49	332.964		624.497	67.7491
idnT		898.311	124.259		440.433	64.9901		1289.09	343.933		551.043	47.8547
igaA		1930.39	90.4395		1608.1	68.3128		1901.75	221.047		1934.82	161.7
ihfA		6544.03	735.814		8918.64	642.577		6776.59	513.811		9367.17	1452.21
ihfB		11212.3	1285.63		9350.68	924.54		7551.06	987.297		10503.3	1418.98
ileS		3398.14	357.635		5151.86	130.957		2194.27	72.0083		5366.69	646.357
ileT		9452.02	1865.89		11187.8	3037.45		5269.68	804.674		8674.83	2436.35
ileV		17585	4223.11		17851.1	3479.82		8173.72	1932.81		14653.5	3608.63
ileX [P]		986.155	118.091		746.925	79.7593		1207.81	336.8		794.349	93.1367
ilvA		1371.06	240.915		1281.09	106.718		1560.88	283.546		3189.96	1775.64
ilvB		1352.6	322.028		855.021	79.5734		1428.95	327.398		3640.76	2600.58
ilvC		1194.31	154.963		4279.78	556.983		8449.28	1701.69		1790.24	493.377
ilvD		2060.08	398.162		2334.26	114.607		1809.83	195.225		6316.73	3866.28
ilvD [J]		940.572	98.4248		472.335	71.6417		1385.15	323.757		577.501	65.8647
ilvE		2795.9	338.614		3489.64	125.224		2371	54.1114		7613.66	4206.64
ilvG		1359.48	206.526		1183.89	125.429		1449.71	334.316		3216.28	2102.42
ilvH		1115.26	118.415		1130.28	91.6237		1686.52	350.835		1264.7	117.957
ilvI		1329.1	113.588		2271.34	52.4594		1701.88	246.631		2024.95	295.816
ilvL		999.719	69.4345		562.982	93.3566		1341.98	350.037		983.943	343.747
ilvM		3184.74	170.431		3634.49	309.516		2324.61	129.068		13145.4	10047.4
ilvN		1403.99	308.101		882.096	25.8927		1538.79	296.477		3297.82	2291.84
ilvY		1547.44	96.8589		1052.11	89.0613		1895.92	146.867		1272.98	92.5456
imp		4487.46	151.39		6715.86	326.816		3118.44	115.457		6285.79	167.426
impA [R]		972.035	100.193		554.621	67.4233		1424.32	298.029		704.22	79.1143
impB [R]		1011.47	142.083		579.274	67.2699		1365.95	315.409		642.507	59.5458
impC [R]		1007.56	86.6243		539.189	43.4952		1424.78	293.751		667.663	59.8154
impF [R]		1099.64	84.2467		710.027	67.0143		1501.01	306.327		790.112	87.0504
impG [R]		1190.12	101.593		722.345	60.3003		1483.03	301.8		900.594	90.5851
impH [R]		949.338	98.6301		514.948	53.0075		1362.08	325.319		602.759	61.5085
impJ [R]		973.787	105.857		498.074	65.4325		1443.58	340.214		650.845	76.1801
impK [R]		956.612	114.12		460.88	77.6211		1374.1	360.815		570.4	64.7227
infA		5632.76	695.926		5378.59	621.767		4411.45	620.972		6472.29	526.924
infB		7800.11	597.019		8338.12	244.063		3542.97	395.148		7242.84	330.083
infC		30962.8	2147.01		33837.2	1156.03		16181.5	2762.36		31743.9	3299.9
intA [J]		831.191	126.756		400.282	75.0696		1285.45	345.877		501.983	61.3152
intL [J]		915.719	94.3074		418.793	64.8864		2343.14	576.924		538.932	72.8088
intN [J]		843.901	95.1504		405.758	67.5871		1241.59	359.585		525.433	72.3668
intV [J]		1611.42	61.6193		1487.25	69.7149		2378.17	163.412		1593.05	103.158
invA		840.225	96.582		586.858	89.1397		1239.5	353.505		572.895	65.9632
invB		974.625	121.404		1135.8	182.686		1305.73	351.497		903.637	106.857
invC		1010.23	78.6097		813.671	106.01		1254.27	337.084		782.747	53.6894
invE		827.51	109.974		466.822	79.8403		1210.88	367.731		540.792	62.0733
invF		852.914	99.2001		703.716	57.1124		1234.39	354.976		678.116	69.7004
invG		832.667	88.6475		601.185	59.1884		1257.25	347.897		635.053	53.0246
invH		993.341	106.146		1091.04	61.7263		1343.47	366.589		900.254	75.1158
invI		882.967	116.642		972.978	104.372		1269.8	340.085		865.469	70.2508
invJ		918.784	117.288		680.497	95.2574		1221.69	352.991		653.55	51.9586
InvR [P]		818.227	95.9321		562.341	131.453		1232.54	367.978		650.996	121.04
iolB [J]		983.056	96.3359		627.747	67.4339		1467.28	308.439		786.082	41.7008
iolD [J]		848.315	123.241		397.457	69.2466		1294.52	359.82		528.682	70.2524
iolH [J]		943.854	77.0968		496.517	62.6748		1298.48	341.762		606.491	73.013
iolI [J]		972.303	102.987		473.718	83.6219		1526.88	309.223		632.451	82.2199
iolT [R]		953.621	96.7686		480.776	75.1565		1447.98	327.127		595.071	75.9115
ipk		7933.68	766.532		9562.9	437.708		5479.11	876.564		6857.61	1180.38
iraD [L]		852.836	117.624		400.46	68.7766		1331.35	370.756		536.15	72.8283
iraP [D]		11517.4	951.545		20986.6	3326.19		10033.4	944.31		20114.1	7080.21
iroB		999.041	102.068		549.099	51.0699		7529.28	1712.07		1724.88	879.199
iroC		983.295	96.9397		492.995	56.4125		3060.13	299.747		1217.29	568.36
iroD		1037.19	104.593		586.412	60.2376		2601.83	97.9408		1330.01	645.33
iroE		1050.89	73.3032		622.315	31.3585		3166.53	285.061		1758.23	931.813
iroN		899.237	98.4817		504.275	51.2315		9366.83	2461.6		2676.59	1204.93
iscA		7074.74	901.895		9288.03	842.923		17611.8	3541.32		8356.31	1868.78
iscR		6740.32	870.576		9356.22	642.521		21349.3	4403.13		6866.79	2037.28
iscX [D]		4082.04	204.761		4931.02	109.364		4804.29	622.887		4482.54	604.552
ispA		3709.64	74.4574		5161.49	116.175		3187.79	100.87		4928.41	363.342
ispB		2807.24	139.741		3043.79	224.97		2932	100.61		3617.2	105.891
ispD		3818.05	215.754		4184.26	61.1709		3873.69	410.802		4193.61	116.74
ispF		3132.52	304.456		3169.23	168.233		3482.93	286.057		3256.27	356.573
ispG		4224.49	280.046		4465.72	214.909		3820.49	312.906		4656.61	239.309
ispH		3408.22	620.312		3991.95	612.931		2218.59	232.613		4115.98	370.551
ispZ [J]		4174.89	366.779		5238.22	237.713		2536.06	136.196		3606.5	72.5596
IsrA [P]		980.135	162.52		348.9	78.5603		1473.02	427.028		512.592	75.8354
IsrB-1 [P]		916.083	80.2431		540.055	79.1582		1376.87	376.452		558.432	77.1053
IsrC [P]		954.52	112.305		531.918	9.44107		1239.89	330.055		620.417	72.9006
IsrD [P]		810.156	97.1749		349.107	73.2303		1202.16	385.872		474.79	69.357
IsrE [P]		965.06	138.824		667.662	115.491		3441.81	239.353		1323.38	476.954
IsrF [P]		952.122	80.0023		491.015	74.6356		1321.92	302.126		633.012	43.1097
IsrH-1 [P]		937.945	126.711		429.314	96.6505		1509.34	424.006		684.246	162.266
IsrI [P]		1008.65	90.0922		608.625	40.4426		1424.79	318.859		804.306	136.662
IsrJ [P]		941.586	79.8507		526.017	73.5912		1189.92	320.507		590.778	82.3267
IsrK [P]		1337.01	194.042		1187.24	202.602		1107.29	371.909		1383.54	355.948
IsrL [P]		801.11	67.8625		356.918	73.7637		1164.74	379.079		544.827	80.8262
IsrM [P]		804.115	65.0497		357.739	68.5927		1222.34	328.122		464.852	86.8523
IsrN [P]		830.268	136.772		391.743	78.9319		1170.09	313.704		501.905	72.4415
IsrO [P]		1111.37	108.541		710.355	110.934		1522.76	304.18		746.796	86.8763
IsrP [P]		1102.94	134.049		589.667	55.433		1333.48	338.808		715.324	101.689
IsrQ [P]		912.438	165.978		530.831	41.1395		1255.84	380.6		577.459	76.5278
ivbL		808.083	53.8329		424.36	148.9		1351.5	383.489		495.82	73.5617
katE		1296.84	67.2714		1048.77	33.4128		2175.35	157.322		856.437	52.9341
katG		1406.94	118.863		843.264	101.621		2265.65	102.241		1193.3	56.0126
kbl		4385.82	570.212		3503.82	231.257		4299.97	567.716		3970.76	316.048
kdgK		1085.62	88.4399		742.457	30.1622		1611.95	313.207		878.331	47.4604
kdgR		2844.73	208.336		2968.95	81.1067		1740.09	298.386		3140.23	204.678
kdgT		894.894	96.7431		542.454	15.2305		1278	338.297		584.508	61.9901
kdgT [J]		928.765	124.302		524.416	86.0083		1321.86	357.361		587.275	77.5936
kdpA		899.162	103.763		405.667	71.8725		1726.73	167.593		532.901	67.928
kdpB		898.294	109.428		429.976	78.6564		1330.67	344.456		554.949	66.7092
kdpC		1020.04	91.1619		559.733	49.0019		1489.72	297.507		710.055	50.0349
kdpD		1093.82	87.3437		779.767	49.1223		1562.76	295.889		985.697	63.4236
kdpE		1553.25	110.07		1303.89	158.838		1947.19	315.625		1581.1	285.027
kdpF [L]		770.966	93.9323		375.607	71.3837		1323.71	353.925		470.435	64.5497
kdsA		2605.75	113.141		3294.88	114.138		3125.24	172.193		4050.45	307.899
kdsB		1720.21	179.771		1376.91	141.155		2029.83	187.003		1748.57	103.398
kdtA		5180.91	338.961		4278.14	96.9784		3696.93	187.835		3601.38	166.215
kduD		1019.13	79.6458		612.81	82.5575		1491.89	318.979		786.669	92.4528
kduI		902.909	83.0741		506.93	70.2304		1363.29	337.014		596.187	52.1303
kefA [R]		1456.96	74.1539		860.224	40.1601		1624.04	198.855		1029.86	103.44
kefB		1431.48	122.016		1172.08	123.925		1579.21	288.573		1670.46	170.265
kefC		958.268	126.885		554.298	98.8212		1548.61	309.588		653.073	55.2077
kefF		1043.1	84.8947		574.221	73.4173		1533.42	298.44		685.372	80.1725
kefG		1754.07	71.0504		1551.92	57.6353		1349.98	354.238		2696.56	344.811
kgtP		1039.94	91.3792		545.334	65.5154		1423.42	320.975		751.971	63.7667
kicA [D]		1022.49	110.11		676.374	69.6494		1404.28	322.877		826.064	44.309
ksgA		6940.81	153.931		8708.32	380.422		6870.42	713.653		10496	1525.44
lamB		1046.11	115.166		655.149	110.373		1578.22	234.419		921.23	168.147
lasT		1643.66	150.518		1832.26	82.1775		1608.48	252.923		1625.49	57.3178
lctO [J]		861.887	91.5383		504.048	71.5609		1234.11	359.091		569.475	57.4876
ldcA		1231.7	80.7626		1000.98	47.6818		1493.9	287.504		1114.74	101.291
ldcC		1587.74	50.3699		1436.08	7.56131		1962.49	149.476		1669	109.255
ldhA		2541.01	251.871		2974.38	195.307		14094.9	3510.04		2832.54	291.177
lepA		5077.57	522.979		6699.32	230.68		3676.4	215.565		6107.81	484.945
lepB		2766.24	382.014		3166.27	299.902		2092.05	293.816		3143.39	431.755
leuA		1222.86	119.902		2535.06	128.535		1785.3	151.521		3774.73	1804.71
leuB		1334.62	132.512		3467.22	346.321		1529.1	285.13		4612.42	2667.6
leuC		1329.61	151.415		3350.27	344.12		1684.95	239.209		4371.51	2285.75
leuC [J]		938.196	122.561		479.779	79.2685		1264.69	344.98		586.587	68.6001
leuD		1044.15	128.01		1542.25	147.233		1448.38	294.152		2396.8	1339.09
leuD [J]		1048.7	102.845		553.887	82.7267		1642.45	351.644		677.377	87.0916
leuL		907.402	90.2134		856.004	171.896		1323.47	334.795		929.345	256.868
leuO		859.919	117.683		402.09	67.3523		1259.12	352.793		525.315	71.7137
leuP		3194.92	569.184		2698.07	649.905		3685.84	758.484		3406.14	1163.72
leuQ		1977.71	169.129		1800.98	503.546		2855.95	607.526		2140.8	621.937
leuS		3404.28	105.379		5680.23	340.787		2076.4	79.712		5044	731.174
leuT		2335.76	432.161		2216.42	633.443		2919.91	658.688		2667.53	859.251
leuU		1213.96	206		1126.45	387.176		1392.18	434.492		1151.31	323.779
leuV		2196.41	273.809		1609.35	431.34		3571.71	645.425		2242.92	713.73
leuW		6339.55	2332.1		7148.85	2170.36		7396.12	3435.08		8548.9	2887.95
leuZ		1441.3	159.597		1639.78	214.743		2083.73	501.214		2355.82	748.745
levR [R]		966.041	86.0092		474.783	62.5215		1384.9	322.277		626.662	58.7106
lexA		2467.97	393.136		2695.45	265.337		5157.19	404.665		3381.72	110.436
lgt		2970.39	234.913		3158.06	105.824		2037.66	119.476		2789.92	279.255
ligA		1489.01	167.503		1609.3	220.776		1583.49	287.774		1957.03	157.361
ligB		913.065	81.8594		439.87	65.2155		1361.77	332.352		585.978	77.8269
ligB [D]		1258.62	86.9897		777.078	76.7297		2142.13	327.922		994.751	173.815
ligT		1760.14	12.5056		1526.62	57.6564		1879.28	207.644		1694.96	139.707
lipA		8661.05	879.854		6160.14	296.185		5672.73	829.559		8388.72	938.257
lipA [J]		798.495	83.0541		336.375	56.4739		1232.56	342.933		447.855	55.0342
lipB		1895.4	113.968		1759.28	69.651		1659.96	320.381		1843.01	250.342
livF		929.482	86.3001		512.235	76.4201		1419.21	346.834		665.99	80.0341
livG		1019.66	121.454		740.567	82.1185		1411.91	321.992		797.141	46.5057
livH		910.893	133.358		609.41	86.2453		1322.11	335.945		686.339	40.1599
livJ		1178.58	65.5495		914.478	56.5693		1458.25	333.275		1111.03	157.643
livK		1096.43	65.4729		1044.27	45.5543		1651.45	168.48		1008.85	64.4833
livM		993.238	91.0646		676.377	101.807		1862.7	206.469		747.227	30.0577
lldD		1369.29	113.363		689.156	59.6894		1450.15	352.926		1448.77	276.823
lldP		1059.76	102.652		603.579	51.8976		1326.59	338.143		1078.43	179.77
lldR		1237.86	78.2776		750.042	52.962		1273.97	339.053		1555.02	329.835
lnt		1413.48	81.1586		1766	56.9044		1585.29	271.62		1797.1	76.4863
lolA		5994.45	270.956		7179.92	455.603		4194.88	405.877		8329.19	1060.64
lolB		2120.47	185.155		2263.77	120.504		1708.06	219.371		2081.55	99.3431
lolC [R]		1528.89	124.783		1523.35	108.734		1446.73	306.587		1639.46	89.7012
lolD		1307.75	123.68		1225.22	135.101		1388.72	324.651		1405.95	77.1511
lolD [D]		1016.44	89.1507		677.533	93.8722		1361.35	328.571		839.855	83.6305
lolE		1488.87	164.913		1574.8	126.56		1594.17	303.203		1829.05	62.6983
lolT [R]		892.407	85.1973		479.794	74.6384		1283.93	347.746		580.691	72.1046
lon		2546.28	300.234		3634.2	348.44		3739.77	301.2		4328.83	337.127
lonH		2712.08	62.7473		2354.17	52.0841		1475.56	315.648		2481.7	148.9
lpdA		14676.7	2428.97		15082.1	1913.55		14156.1	3479.89		24541.9	3943.2
lpfB		825.793	108.416		366.884	64.0456		1253.63	363.882		484.886	66.5333
lpfC		884.778	92.471		436.699	69.3218		1367.02	328.86		571.671	76.9755
lpfD		1778.58	103.784		1164.62	59.394		1654.98	299.311		1197.21	129.537
lpfE		974.502	118.854		487.549	57.2065		1421.6	358.333		619.786	78.1327
lplA		2035.68	78.4936		1899.86	132.042		3196.05	59.0093		2005.84	104.004
lplT		1135.56	102.982		738.799	97.1699		1533.48	308.695		961.152	89.3603
lppB		1451.35	148.348		1162.5	269.064		2272.54	369.919		1444.61	338.962
lptA [R]		6118.41	379.1		8473.25	533.999		3557.13	308.527		9394.01	523.044
lptB [R]		4126.62	82.1575		5554	48.6786		2478.97	80.4564		5520.33	464.538
lpxA		3707.98	1034.34		5090.12	991.19		2057.55	247.081		4690.69	414.517
lpxB		2125.93	339.381		2665.63	272.843		2117.83	329.107		2988.11	277.768
lpxC		4846.94	757.619		5763.73	540.07		5738.22	587.407		7769.56	1191.91
lpxD		5045.2	758.63		7074.98	280.639		2976.8	141.748		6225.39	563.447
lpxH		2103.93	166.67		2640.09	169.647		1572.35	242.704		2885.97	257.838
lpxK		1491.06	201.488		1344.56	137.031		1484.79	328.094		1419.36	109.806
lpxO		1912.92	138.436		1993.59	86.4986		1731.53	248.479		2262.71	77.6881
lrgA		1004.33	119.767		671.714	75.6224		3451.68	48.3373		714.858	75.1644
lrgB [R]		1057.81	111.189		774.104	49.3965		4821.8	570.364		883.195	68.6501
lrhA		6051.57	413.552		4244.08	141.645		5342.36	639.566		3216.78	224.264
lrp		6120.4	1266.56		8898.48	371.199		2965.37	242.112		12320.7	5434.2
lspA		2985.35	473.559		4206.59	397.518		2330.3	197.696		3824.35	202.724
lsrB [R]		983.407	93.7027		553.89	77.6567		1432.86	311.609		664.282	51.1968
lsrC [R]		878.028	118.415		421.363	75.5899		1288.07	342.131		555.37	61.5938
lsrD [R]		862.135	91.6695		412.833	75.9255		1249.84	344.922		536.153	64.5413
lsrF [R]		1110.51	91.682		809.889	67.4248		1479.32	286.479		816.313	25.5172
lsrG [R]		1135.34	67.1269		897.92	61.4728		1491.35	289.003		950.406	97.4929
lsrK [R]		1155.61	84.7784		590.928	65.1602		1427.04	300.8		708.918	83.4588
lsrR [R]		1206.05	116.34		839.696	53.779		1433.51	313.625		881.328	69.4734
ltaA		1720.6	113.756		1767.32	34.8586		1744.64	226.335		1855.55	200.931
luxS		3460.09	912.365		4043.58	1038.5		3936.96	1063.83		5063.83	1498.57
lysA		1336.49	183.161		1173.83	143.726		1325.36	343.249		1480.55	642.13
lysC		1944.35	57.8199		1865.03	128.318		1608.94	233.26		2990.44	633.856
lysP		1769.06	174.598		1424.09	111.992		1515.44	294.331		1632.46	115.448
lysR		1392.05	76.4415		1052.7	59.4766		1601.42	261.181		1319.74	128.138
lysS		6177.04	571.4		8116.26	614.647		4704.91	711.613		8198.45	221.335
lysT		7727.64	2128.11		12758.4	3304.83		6414.24	1852.71		12007.3	3961.23
lysV		8466.79	2205.22		13053.8	3476.76		6818.21	2100.7		10850.3	3562.26
lysW		7922.04	1541.94		14170.4	3043.46		7077.82	2565.59		12960.6	3985.71
lysY		6293.26	1456.36		9408.5	2328.98		5088.05	1066.5		8698.41	3082.65
lysZ		4526.23	1417.69		6017.01	1340.16		2894.87	544.769		4549.07	1612.19
lytR [J]		1583.13	106.733		761.928	86.1672		1542.26	275.63		830.456	68.8001
lytS		1445.09	133.24		727.175	73.5686		1455.83	300.795		845.141	58.5816
lytS [D]		943.768	112.716		425.218	64.5241		1393.2	324.901		542.654	55.9388
lyxK		966.272	115.547		412.924	77.494		1319.43	353.24		552.442	79.3909
maa		2386.35	142.416		1841.24	110.796		3275.85	87.4733		1795.46	240.406
macA		1767.07	194.619		2121.19	101.49		1481.75	322.89		2029.94	139.528
macB [R]		1246.06	113.265		1109.54	76.3023		1430.38	320.129		1224.31	98.7573
maeB		2056.3	87.9242		1847.29	18.9884		1905.41	130.597		2627.06	362.004
maf_1		1443.01	105.085		1003.81	38.7991		1595.47	277.764		1264.82	110.582
maf_2		1621.82	217.494		1634.19	254.033		1857.39	252.664		1851.09	141.54
maiA [J]		943.388	88.5264		476.145	49.2615		1399.05	317.71		683.074	70.2947
malE		1175.13	93.8851		973.059	140.965		1688.04	243.294		1191.62	225.754
malF		993.003	91.8046		533.852	67.2151		1997.3	211.05		691.359	10.8672
malG		1277.16	83.5987		853.951	52.3376		1822.98	240.789		1086.53	96.5456
malK		919.806	117.477		509.521	93.523		1370.53	293.856		754.263	94.5506
malM		1068.05	104.412		616.828	66.0338		1559.33	237.521		810.252	39.6545
malP		1097.95	108.229		866.904	111.624		1441.93	286.011		1026.11	116.861
malQ		1110.41	143.359		881.856	171.474		1488.02	312.038		1125.13	122.8
malS		957.485	114.091		509.726	76.3072		1342.32	334.107		631.71	63.8618
malT		2360.46	159.998		2042.67	89.812		2103.36	68.487		2957.97	518.255
malX		2277.56	233.37		2772.55	259.537		1622.35	320.938		2558.11	341.122
malY		991.957	100.651		553.31	70.8452		1432.11	362.844		630.336	62.0274
malZ		1062.47	104.349		557.979	73.8451		1407.26	319.398		728.979	70.0797
manA		3664.6	408.084		3728.25	306.292		2587.11	38.2148		3349.41	244.186
manC [J]		933.339	126.382		465.569	77.2326		1367.42	327.473		607.237	66.6911
manL [J]		1201.39	125.78		615.25	78.4582		1371.07	316.95		767.834	69.1698
manM [J]		858.911	109.684		415.709	77.9652		1294.45	347.491		534.514	72.4951
manX		6377.89	279.927		11154.2	184.215		6598.58	1385.71		8170.94	2297.8
manX [J]		845.006	103.682		405.325	64.911		1351.75	384.991		524.2	65.7291
manY		5201.81	742.62		8854.84	175.933		6232.06	1533.04		7014.34	2317.63
manZ		3186.72	558.731		4391.86	374.533		3897.7	405.316		4345.13	1065.24
map		871.038	51.7438		373.112	60.1251		1673.72	517.328		536.513	88.2221
marA		4413.52	333.747		2306.03	113.078		7549.98	1127.5		3624.93	485.24
marB		2312.04	150.85		1343.5	40.3964		3977.57	451.226		2249.14	453.723
marC		1186.24	80.7464		851.241	98.9158		1590	314.36		1005.12	103.74
marR		2244.89	89.2507		1265.63	115.565		3867.44	342.993		1659.25	261.44
marT		1006.71	102.917		572.468	66.8232		1311.41	332.907		655.322	82.4882
marT [J]		841.583	93.5884		380.857	61.9753		1269.84	351.754		506.684	68.7696
mazG		1460.55	67.9549		1286.95	91.1225		2707.59	623.14		1105.66	54.9604
mdaA		1741.61	115.671		1414.03	28.5068		2821.19	117.254		2426.81	234.592
mdaB		1808.13	50.0529		1461.19	31.6396		2598.74	35.1963		1712.63	107.491
mdeA [J]		2511.93	337.76		1219.22	83.9427		1429.3	273.011		1340.59	277.271
mdfA		1256.08	125.162		727.414	124.732		1701.21	227.005		787.391	74.8698
mdh		24612.8	1759.32		23363.6	2135.06		6871.28	1219.28		25847.7	4370
mdlA		1030.2	86.2217		638.264	78.2771		1454.2	334.755		799.212	90.283
mdlB		1085.7	107.617		716.961	74.3361		1549.93	307.777		879.253	82.6385
mdoB		2746.81	38.4878		4327.24	59.9195		1690.92	244.22		3110.24	282.629
mdoC		1200.92	92.6322		848.394	43.5511		1507.26	333.829		970.543	57.1435
mdoD		1788.81	59.9829		1832.74	22.0274		2047.72	137.366		2080.56	212.653
mdoG		5755.33	494.29		7148.59	326.07		2946.31	151.933		5071.45	635.205
mdoH		2073.31	136.081		2554.63	42.9836		1673.63	251.052		2726.73	284.529
mdtA [D]		929.246	89.6061		526.609	77.885		1342.11	335.688		628.068	57.7021
mdtB		976.722	114.981		473.995	74.9375		1325.25	339.108		597.451	66.6786
mdtC		895.14	104.802		447.173	68.0395		1357.3	346.165		568.392	70.904
mdtD [R]		933.95	96.5326		519.005	61.9532		1350.21	337.339		641.984	64.0442
mdtG [D]		993.041	104.757		676.63	70.3546		1517.05	303.82		912.31	90.099
mdtH [D]		1119.38	77.4646		605.954	75.5919		1554.87	321.893		689.45	73.5366
mdtI		1047.34	95.9264		791.636	103.88		1307.31	313.865		791.198	68.7128
mdtL [D]		1315.05	99.8173		736.036	92.2933		1999.76	297.505		1025.63	127.809
mdtM [D]		940.792	93.9576		532.666	66.7341		1325.39	332.908		632.054	59.7533
mdtQ [D]		903.313	113.349		430.8	78.5422		1277.31	346.828		540.5	70.4054
melA		877.699	99.6224		386.985	68.467		1320.2	352.888		520.612	69.7553
melB		963.105	99.2543		441.539	68.122		1384.28	335.86		584.548	73.1397
melB [J]		940.141	113.418		450.811	82.5509		1378.26	354.097		574.352	75.822
melR		1121.34	101.768		586.774	62.568		1719.76	253.136		796.094	55.9042
menA		1565.84	52.9681		1397.94	66.0803		1460.26	302.432		1521.21	153.315
menB		1556.27	164.407		1693.31	154.274		1832.44	207.353		1865.63	101.635
menC		1292.02	127.36		989.007	176.684		1563.06	278.328		1258.92	11.2432
menD		1045.16	109.089		720.873	62.4076		1385.19	304.803		792.289	58.9874
menE		1203.41	121.042		864.622	112.516		1498.72	281.305		1013.45	55.6972
menF		1332.26	78.7983		1136.48	31.8073		1689.04	230.209		1139.46	69.3366
menG		1880.08	276.397		1740.2	261.821		1966.81	393.15		2648.49	384.768
menX [R]		970.948	101.952		498.708	70.8596		1401.2	291.442		657.659	57.9901
mepA		3591.55	231.813		4324.43	148.238		3706.6	438.906		4513.54	274.14
metA		1351.17	123.786		892.591	46.2522		1433.6	323.463		856.659	58.7874
metB		2083.62	359.465		2108.18	282.636		2057.16	199.041		2069.11	104.312
metC		1572.54	96.335		1583.67	127.567		1683.09	248.694		1639.87	184.752
metE		1090.79	126.591		868.966	62.2449		1486.32	302.584		802.537	35.4652
metF		1367.74	159.443		1088.56	35.0779		1497.11	305.716		932.072	55.2141
metG		3170.36	120.044		4674.37	259.521		1945.95	217.586		4781.16	276.148
metH		1498.59	98.7518		1497.21	54.7388		1662.7	216.996		2065.77	295.535
metJ		2916.06	106.736		3280.98	153.335		2471.98	291.222		2801.97	337.974
metK		8875.27	936.983		11970.5	1670.04		2267.42	109.359		6743.25	790.434
metL		1480.47	119.474		1193.91	125.53		1519.23	267.588		1376.46	57.6241
metN		2072.73	137.518		3105.15	167.102		1473.11	271.23		1855.02	107.632
metQ		3597.17	176.817		7094.54	417.817		2732.51	71.2752		5037.32	775.658
metR		1077.02	125.561		683.161	42.5307		1379.7	319.344		842.862	60.0207
metU		5550.12	1630.75		7782.64	2361.63		8400.57	2961.32		10474.4	3967.91
metW		6741.1	988.165		5422.55	630.529		5774.71	1040.15		7470.4	2235.89
metY		4180.67	543.27		3349.03	572.581		4466.14	590.247		4620.94	1187.17
metZ		7264.68	1103.67		6305.2	1213.82		6839.91	1590.95		8614.9	2521.33
mexF [J]		870.721	115.521		403.877	70.736		1340.19	336.38		525.227	65.3879
mfd		2622.38	22.4819		2661.75	86.881		2237.96	160.683		2818.72	48.2141
mglA		965.428	129.2		599.591	73.3695		1239.18	356.808		861.792	97.1608
mglB		1277.66	150.019		1099.47	98.7035		1318.29	334.588		1859.93	442.08
mglC		989.333	117.751		586.557	71.0656		1306.66	334.87		897.249	71.9279
MgrR [P]		1177.06	87.2369		660.042	62.2139		4364.37	951.088		891.915	154.943
mgsA		2463.48	236.847		2266.61	287.369		2590.38	58.753		2471.25	344.321
mgtA		961.481	114.142		608.457	69.2522		1366.09	334.808		741.666	95.0519
mgtB		902.432	103.221		512.391	74.0069		1616.22	301.683		595.342	65.1217
mgtC		935.7	98.9061		500.553	75.277		1553.86	320.788		574.842	73.4048
miaA		6756.94	1081.27		8766.8	920.915		5497.37	218.693		6240.1	242.659
miaB		8396.85	826.39		8240.86	483.089		3872.39	346.003		7425.93	362.248
miaE		1638.07	87.0947		1440.52	43.0014		2223.13	130.481		1425.94	138.185
MicA [P]		1964.03	108.58		2230.77	272.239		1724.82	368.068		1721.03	105.216
MicC [P]		773.971	102.007		273.409	24.7188		1079.89	360.852		440.191	65.1666
micF		723.417	127.287		358.362	53.3502		1116.98	379.398		447.608	68.9256
MicM [P]		1640.36	191.8		1175.88	87.9879		2053.2	361.383		1673.79	358.535
mig-14		8786.13	558.558		16131.8	1252.24		2507.73	252.512		7493.4	1923.93
mig-3		968.818	106.037		519.667	56.0969		1406.07	318.611		665.606	80.2901
mig-3 [J]		945.092	113.265		468.1	67.2057		1513.9	212.54		598.789	73.2945
minC		3611.54	26.4042		5584.77	54.7746		2750.38	164.054		5472.11	892.459
minD		3456.87	321.255		5460.56	132		3209.37	173.122		5130.65	823.606
minE		2094.08	397.199		2660.38	508.871		2353	456.319		2579.76	618.168
mioC		3752.27	341.704		3045.37	90.6603		3185.93	206.152		4509.64	347.071
mipA		9736.19	774.342		12076.3	1534.84		6807.85	1404.12		11911.4	1606.42
misL		929.562	93.2111		459.448	64.8402		1410.82	315.674		596.615	66.7507
mlc		1276.74	117.341		1299.83	57.8096		1698.24	247.67		1561.99	132.956
mliC		1261.54	113.534		1041.7	122.756		1555.84	344.782		1131.37	132.898
mlrA [R]		888.117	111.382		488.637	64.8611		1319.35	337.872		622.895	60.8836
mltA		2267.15	149.445		2709.86	217.818		2059.27	294.37		3514	538.562
mltB		1513.13	74.8794		1752.31	76.8019		1680.11	255.496		1823.08	85.5893
mltC		5674.63	684.795		5323.81	162.306		3886.72	282.208		6888.73	380.333
mltD		4218.52	160.679		6927.62	300.536		2036.71	247.172		4586.96	534.367
mnmC		1827.48	53.2834		1532.4	70.1552		2447.31	134.527		1586.67	123.541
mntH		1039.51	110.034		705.616	64.5861		2466.35	170.986		783.297	73.5472
mntR		1385.14	105.129		1067.2	104.649		1514.73	338.889		1343.29	132.883
moaA		1519.36	45.1563		1343.46	13.5934		2639.29	515.111		2456.71	172.589
moaB		3551.81	231.606		3529.05	241.453		7921.45	1836.52		7017.9	559.498
moaC		2153.96	203.893		2257.2	250.42		4444.01	945.829		5177.15	769.685
moaC1		1323.96	86.5515		817.614	41.4432		1765.99	224.14		908.359	68.6882
moaE		1314.69	146.784		1143.42	140.815		2295.82	128.394		2509.11	196.441
mobA		1799.55	34.4996		1515.02	107.565		2601.52	209.766		2502.25	540.282
mobB		1136.35	53.7092		808.808	77.7406		1749.4	233.841		1182.77	100.823
mod		3359.74	111.756		3380.03	39.1788		2125.56	147.963		2692.16	154.166
modA		1677.92	56.1081		1116.6	45.1185		2222.23	126.785		1393.62	100.639
modB		1427.11	178.72		956.842	128.577		1702.6	263.491		1159.83	109.868
modC		1316.28	52.4655		810.15	26.2243		1568.73	262.683		1064.15	93.2818
modE		1841.78	33.1378		1462.85	34.5179		1815.03	223.603		2009.68	129.269
modF		1402.91	89.089		1286.67	55.4454		1743.99	235.948		1536.34	126.432
moeA		2413.57	104.019		2201.06	65.8517		2585.58	161.426		2664.67	299.434
moeB		1733.07	146.477		1543.47	90.7994		1895.14	189.024		2128.77	81.2834
mogA		1479.82	78.6938		1086.82	13.6352		2108.39	133.712		1529.82	55.0562
morA [D]		1040.82	92.3957		635.113	58.5953		1499.72	325.474		788.107	109.872
motA		1576.15	85.4461		466.768	62.272		1510.2	300.721		581.206	56.9918
motB		2438.7	178.511		528.174	57.2523		2208.47	68.2893		655.027	48.2251
mpaA [D]		1523.18	61.6073		1333.97	31.6049		1886.79	190.171		1382.76	81.8286
mpl		2421.13	371.269		2822.29	310.562		3122.67	110.636		3149.3	198.161
mppA		1814.85	65.1563		1820.87	63.6278		1798.33	235.017		1587.98	52.8732
mraW		2791.3	323.348		4023.01	187.895		3173.93	321.846		4377.62	645.076
mraY		1712.27	258.533		2644	371.341		1690.07	274.852		2698.99	22.6123
mraZ		3922.6	546.448		5599.6	282.306		3579.13	67.8967		4604.04	328.982
mrcA		1571.53	65.3273		1883.88	50.5631		1621.34	286.386		1844.52	161.059
mrcB		1747.03	171.957		1919.4	154.965		2078.34	178.025		2183.86	50.0594
mrdA		2726.92	163.916		1644.63	110.498		1829.74	202.117		1533.25	83.8973
mrdA [J]		861.497	93.9002		423.402	66.9845		1379.4	338.712		547.767	69.1531
mrdB		3027.4	231.653		2077.58	137.816		2635.67	121.988		1839.63	199.402
mreB		4476.95	535.397		6113.21	278.732		2930.96	116.935		5156.27	171.193
mreC		2366.94	223.432		2771.43	169.758		1907.17	220.403		3191.81	207.675
mreD		1794.86	204.9		2016.27	178.599		1702.02	303.763		1700.52	180.335
mrp		3859.5	105.755		3254.28	218.451		2391.87	184.938		4111.15	657.328
mrr		1332.8	60.6268		953.076	32.3912		2415.24	41.5905		1106.08	52.0783
msbA		2581.84	122.202		2508.32	46.0118		1468.35	304.395		2279.8	155.333
msbB		1745.05	109.274		1394.73	64.1819		1824.59	260.887		1460.83	46.8856
mscL		3828.39	225.395		3271.01	301.386		3880.84	431.452		3203.81	501.558
msgA		1585.66	55.1676		1775.36	132.725		1687.22	273.174		1650.9	32.0001
msgA [R]		923.175	85.0525		456.88	62.5466		1305.63	341.651		579.577	63.9693
msrA		2536.38	249.417		2947.05	279.864		3765.44	472.072		4554.41	600.656
msrB [R]		15239.3	1413.51		14170.8	532.982		3378.85	139.697		14280.3	2320.52
msyB		1442.76	78.1575		1170.16	52.4645		2343.44	260.303		1365.97	152.757
mtfA [D]		1329.95	109.899		1177.12	55.0795		1586.24	292.589		1301.89	122.703
mtfA [R]		1932.38	224.257		1889.08	241.987		2066.79	213.399		1650.93	52.4344
mtgA		1793.1	286.371		1271.26	221.669		2289.76	272.252		1670.42	276.289
mtlA		1539.2	160.208		1479.35	106.097		3304.7	361.059		2326.1	416.059
mtlD		1709.68	171.75		1516.79	80.9912		2637.33	128.968		1800.36	196.836
mtlK [J]		1101.14	96.2859		657.64	18.2451		1523.38	290.114		729.33	26.1572
mtlR		1378.15	155.131		941.414	102.466		1715.52	266.071		1138.52	167.773
mtr		1945.67	405.819		3604.02	383.646		1253.67	334.971		2454.52	528.686
mtrC [J]		854.425	93.0419		379.363	72.1166		1272.8	335.869		507.291	68.2838
mucF		1147.6	98.2839		560.699	70.4498		1541.8	336.775		694.4	71.1881
mug		1481.09	82.6776		1281.6	46.8433		1803.45	211.655		1650.68	153.176
mukB		2096.11	140.105		2066.39	51.806		1751.53	222.184		2472.97	184.648
mukE		2341.74	98.9045		2607.57	15.7613		1753.05	211.381		2474.88	117.554
mukF		2126.73	143.889		2209.03	73.7499		1776.43	203.509		2432.37	148.003
murA		2511.43	277.698		3269.7	173.801		1735.07	183.884		4264.18	220.561
murB		1822.02	87.1192		1701.01	101.961		2239.16	205.367		1843.4	100.844
murC		1896.01	197.141		2359.8	154.93		1921.5	176.876		2273.43	175.603
murD		1581.35	176.233		2111.48	200.784		1978.59	257.902		2124.49	104.351
murE		1926.57	230.15		2884.69	166.596		2097.75	183.112		3454.85	322.325
murF		1775.11	256.232		2703.41	239.397		1889.74	259.256		2665.27	66.2694
murG		1832.31	323.69		2199.79	357.047		1946.9	252.912		2138.16	243.862
murI		2308.17	14.0925		2118.9	86.4443		2105.82	134.521		2515.32	256.794
murQ		959.827	109.745		624.333	91.1568		1353.85	327.988		729.328	32.9945
mutH		1111.9	104.264		984.243	64.0395		1657.69	290.108		950.864	72.7691
mutL		2372.04	34.7955		2284.19	12.3628		3097.23	106.77		2930.35	382.887
mutM		1244.41	64.3799		974.417	71.8999		2442.38	122.501		1148.17	90.5268
mutS		2040.33	77.8541		2754.48	159.106		1780.81	203.953		2905.41	365.713
mutT		1310.13	91.9715		1019.53	28.7936		1743.25	268.225		1167.91	102.408
mutT [J]		1466.35	99.2975		1047.34	51.6696		1771.83	206.907		1189.36	100.114
mutY		2861.59	108.828		2562.89	131.882		2234.51	158.117		2203.83	94.9842
mviM		1301.71	111.537		1015.82	58.7499		1793.3	207.144		1330.99	140.371
mviN		1242.96	131.121		906.922	76.7932		1498.58	317.892		1068.9	102.511
nadA		2359.28	84.0256		3527.97	234.437		2014.19	135.508		5096.94	899.387
nadB		1440.53	102.066		2316.38	184.984		1676.47	239.35		3454.08	473.056
nadC		1435.87	61.5168		1446.43	72.3908		1934.69	166.885		1904.16	106.872
nadD		2154.52	76.4834		2710.06	164.185		1734.84	292.076		2817.64	276.347
nadE		2432.75	70.148		2839.53	92.1255		2153.48	138.66		3693.99	666.985
nadR		2729.24	111.285		2740.4	88.432		3391.16	232.672		2980.76	94.4491
nagA		2241.91	38.4652		2053.8	85.5968		2520.27	35.856		1980.02	72.0704
nagB		2109.49	16.9333		2358.93	55.9055		2560.17	25.9407		1979.21	115.734
nagC		1701.66	59.4178		1465.14	24.2558		1989.04	169.988		1513.52	60.745
nagD		2275.59	58.6748		2073.48	110.315		2045.2	192.296		2200.8	80.1291
nagE		1718.56	161.616		1429.04	88.3169		2224.28	41.2935		1722.12	242.13
nagZ		2502.33	408.793		2511.56	362.598		2848.45	170.465		2698.71	251.232
nanA		1044.14	105.931		470.329	66.6405		1552.8	188.568		608.108	53.2422
nanC [R]		784.305	103.781		363.154	71.719		1222.18	377.518		471.149	67.6606
nanE		1371.23	97.1738		932.532	121.064		1863.86	220.255		976.764	35.9773
nanE [D]		853.773	118.71		402.337	67.3926		1213.78	353.454		520.826	69.4015
nanK		1193.31	184.583		727.971	108.128		1498.83	315.114		823.938	47.7683
nanM		1189.7	107.163		666.226	106.014		1375.2	335.321		864.753	15.5141
nanR		2266.35	46.9675		2780.28	28.3359		2202.72	153.383		2461.67	58.1046
nanT		1056.34	121.074		612.619	123.612		1426.54	329.992		649.096	71.3075
nanT [J]		937.718	95.6213		519.113	40.6381		1698.77	128.702		669.814	55.6249
nanT [R]		848.976	72.5399		415.391	76.3125		1267.6	354.874		542.783	75.1086
napA		1679.86	106.505		1100.44	70.1932		1615.25	251.998		855.377	8.90137
napB		2206.74	61.2853		1417.39	54.158		1957.82	190.146		1138.92	122.753
napC		2090.41	82.4047		1284.42	38.4734		1889.89	152.412		988.864	66.3386
napD		1052.41	126.23		655.223	120.98		1256.66	334.416		577.235	65.8336
napF		1526.71	90.0723		1016.17	284.348		1980.6	259.457		791.586	58.2933
napG		1341.61	128.182		744.831	113.781		1462.37	310.426		731.498	59.8444
napH		1318.76	156.281		754.68	125.264		1394.55	318.204		617.645	45.4753
narG		884.781	99.8666		416.59	62.3705		1406.46	329.78		898.412	136.822
narH		864.634	94.9237		399.734	73.5048		1319.94	325.126		727.367	78.1214
narI		1004.77	81.8595		577.55	51.5598		1453.49	317.009		1859.61	95.1903
narJ		859.261	89.9042		396.494	71.5893		1321.28	342.178		665.321	79.452
narK		898.339	131.026		421.764	77.2531		1326.31	348.532		612.049	59.623
narL		2347.94	15.0824		1662.3	97.1637		4143.14	229.152		2238.6	47.1515
narP		1363.23	75.1967		1177.93	47.7129		1530.68	279.282		1121.95	161.511
narQ		940.181	104.151		497.953	55.1233		1386.94	331.865		583.115	67.7439
narU		853.606	107.775		400.83	68.1555		1295.64	349.278		541.377	69.3926
narV		949.835	101.592		464.157	63.0013		1541.32	294.348		610.339	61.3608
narW		904.623	122.448		425.999	63.5391		1361.76	309.999		559.468	55.8007
narX		1906.12	86.2635		1423.35	109.462		2325.05	267.458		2015.4	231.034
narY		946.898	104.628		457.759	67.8381		1443.46	324.393		603.133	58.713
narZ		947.223	94.7922		463.954	68.3301		1358.55	332.763		627.477	61.7251
ndh		1970.91	126.607		2911.81	145.654		12429.1	3142.86		1883.37	475.046
ndk		14100	1189.42		12888.4	1372.61		3307.22	133.808		11127.1	1164.26
ndpA		3889.61	374.904		3804.54	117.863		3939	297.305		3506.42	314.233
nei		1411.05	69.7132		1242.19	25.9132		2109.54	79.2155		2055.56	91.628
nemA		2304.87	81.8696		2397.8	70.3785		6826.92	1359.4		2329.25	189.575
nepI		957.541	92.8819		569.476	68.3189		1319.16	340.018		712.793	76.8851
nfi		1522.61	147.351		1314.21	113.652		2035.18	160.822		1628.47	35.9532
nfnB		6473.94	1096.86		6432.88	893.394		4678.67	823.447		7393.97	311.404
nfo		2335.38	45.8072		2173.76	43.1407		2185.23	134.03		2543.32	134.429
nfuA		13602.6	1323.94		14919	1983.94		24730.9	3557.54		12927	4436.8
nhaA		2628.52	487.891		3091.39	354.693		1797.19	234.506		2234.75	159.267
nhaB		1850.64	30.6444		2535.88	108.387		1866.23	173.958		2658.8	308.912
nhaC		939.723	90.4611		527.66	62.2474		1453.14	334.933		638.312	63.062
nhaR		2159.18	248.761		2378.71	23.8325		1838.78	229.692		2240.08	130.873
nhoA		1232.18	73.4633		855.69	49.1001		2124.58	169.678		959.176	54.7048
nifJ		2006.66	46.9957		2451.08	177.499		2198.2	120.768		3954.19	529.845
nifR3 [J]		1846.38	516.822		684.773	112.065		1805.9	201.857		825.723	86.1012
nifS		7849.85	861.302		10540.2	588.077		13534.9	2498.41		7329.47	1495.33
nifU		7383.57	1034.13		10181	882.814		18171.2	3048.59		7869.15	1876.37
nikA2 [R]		1047.92	121.027		705.553	95.86		1448.84	342.307		722.453	53.3722
nikB2 [R]		985.712	97.3918		519.874	79.9463		1421.93	360.644		632.406	72.4563
nikC2 [R]		991.107	96.4631		523.11	75.4171		1405.21	322.307		619.943	68.37
nikE2 [R]		943.309	100.677		497.946	69.2334		1431.2	305.145		609.942	68.8676
nikR		2727.05	398.288		2236.18	132.604		3582.83	382.878		2732.51	104.133
nirB		1071.23	83.4469		527.703	68.9039		1652.87	263.41		881.903	58.9161
nirC		896.601	119.384		451.065	65.9237		1274.69	336.97		606.457	44.6834
nirD		938.98	96.3312		442.624	62.2033		1533.93	339.265		665.972	64.8603
nixA		1085.72	123.044		726.923	71.3694		1403.01	348.452		713.293	79.4188
nlp		1135.48	87.5558		698.941	46.7012		1463.63	343.282		904.031	139.322
nlp [J]		849.629	83.6728		455.065	69.21		1195.47	359.838		551.071	65.8256
nlpB		5198.37	388.333		8918.56	327.466		2488.71	90.6163		9618.05	1470.02
nlpC		3744.27	226.535		7530.36	491.555		2713.21	279.071		6818.38	655.876
nlpD		10402.9	650.005		10686.1	637.728		5309.63	583.406		12340.5	1511.88
nlpI		5331.51	1055.61		6061.17	966.619		6909.82	1470.19		4347.8	1103.51
nmpC		30351.2	3060.61		37697.1	2289.22		14698.7	2741.5		18485.7	1190.52
norA [J]		992.719	101.4		501.544	62.5628		1338.49	319.313		683.271	64.9077
norM [D]		1265.97	133.919		983.93	105.969		1412.34	321.113		1001.64	121.118
nqr4 [J]		1868.54	76.2659		1806.34	128.569		1924.29	205.546		1651.59	267.245
nqr5 [J]		2643.49	393.862		2262.22	71.842		1961.62	538.311		2084.98	220.543
nrdA		5614.3	618.323		6444.78	621.626		2758.96	264.663		6836.95	1205.8
nrdB		6094.58	1131.49		5342.6	757.508		3650.95	317.589		8306.09	1112.58
nrdD		1002.18	118.132		491.362	57.8761		1407.18	316.874		690.91	77.9449
nrdE		1723.4	138.053		690.177	45.7118		5228.17	1050.61		3636.36	2383.98
nrdF		1266.91	83.7986		584.494	45.005		3202.92	185.36		2368.54	1429.29
nrdG		965.183	88.6512		540.775	65.2293		1516.19	272.728		702.139	80.4294
nrdH		2757.12	160.203		911.81	43.5656		13284.3	2017.87		6685.4	5042.01
nrdI		2428.39	83.1906		884.031	79.7532		11474.8	1928.68		6685.95	4951.03
nrdR		3786.54	249.006		4752.29	169.139		4957.26	794.943		3563.6	462.838
nrfA		860.054	102.049		424.218	68.5234		1248.57	346.649		562.591	59.8871
nrfB		899.37	108.772		423.91	60.1928		1387.56	350.547		561.934	64.771
nrfC		880.978	88.6839		422.627	73.0096		1396.75	336.801		578.177	71.6252
nrfD		918.284	104.467		415.205	69.1355		1343.42	340.627		561.934	71.5955
nrfE		932.764	102.169		451.382	79.0301		1556.05	201.188		593.656	76.2864
nrfG		1345.61	79.7663		715.506	82.8746		1605.41	293.314		972.178	105.582
nsrR		3757.49	188.777		2919.33	38.8107		3911.12	327.082		2574.39	169.502
nth		1320.32	53.4782		1115.58	40.8616		1554.03	264.041		1207.56	123.964
ntpA		3397.08	262.054		4542.12	342.345		1637.99	236.112		3450.09	290.099
nuc [J]		912.235	115.56		441.742	65.2883		1345.04	395.213		556.474	80.5023
nudC		1742.72	118.672		1438.13	68.8898		2267.55	104.365		2065.35	458.509
nudE		2277.25	83.8094		3536.41	45.9885		1602.37	305.708		4926.92	817.891
nudF		2700.25	195.971		2511.07	151.052		2964.67	83.4445		2763.74	151.993
nuoA		12941.4	559.049		14744.4	355.425		3032.81	185.561		10006.4	1533.73
nuoB		16358.9	1898.12		18443.8	825.021		3602.02	293.844		15770.2	2412.69
nuoC		12748.6	988.179		13995.1	452.141		2692.66	137.548		12443.9	2547.67
nuoE		12180.6	1897.34		13634.6	595.335		3268.16	139.966		12387.4	1819.17
nuoF		7141.73	1233.82		8424.26	550.603		2345.86	33.218		7034.62	1615.08
nuoG		7156.31	859.376		9346.64	462.802		2200.1	37.441		7925.77	2076.06
nuoH		5575.1	1401.31		7294.8	1200.11		2283.45	348.006		6054.13	1322.68
nuoI		6143.65	1382.43		8001.07	970.542		1825.63	202.651		6494.19	1414.28
nuoJ		5273.91	1330.08		6812.8	1081.52		1958.34	190.791		5667.69	1202.65
nuoK		4018.89	928.672		5138.66	847.993		1725.37	261.769		3582	640.943
nuoL		5565.62	1512.93		7092.5	1334.88		1951.59	124.226		4962.74	1219.3
nuoM		6416.23	1079.36		8594.56	936.125		1808.99	172.855		5208.77	1326.77
nuoN		4788.28	855.043		6064.36	799.745		1785.39	223.512		4686.02	750.398
nupC		3003.79	126.377		2844.66	144.215		3708.87	332.68		2386.33	209.433
nupG		1317.24	66.7786		826.183	83.4607		1823.31	287.529		962.435	69.3857
nusA		8903.57	826.417		10008.9	208.558		3512.87	372.786		6420.27	368.269
nusB		3771.44	159.895		4353.74	250.699		6293.09	371.789		4767.75	286.61
nusG		2878.95	538.023		3629.34	374.525		2076.99	193.387		3782.36	211.185
oadA		1025.91	99.1765		564.313	55.9677		1391.48	316.634		704.738	56.1634
oadA_1		756.083	206.354		288.14	49.2503		1067.57	502.525		425.575	93.4746
oadA_2		1099.84	185.569		581.577	53.1632		1381.5	314.211		700.121	61.9626
oadB		1073.28	118.723		520.754	89.9168		1470.03	322.701		679.494	70.7232
oadB_2		993.895	80.4182		674.653	84.9462		1356.74	301.129		702.246	55.0409
oadG		1397.88	120.896		1012.32	77.6825		1421.01	330.3		1002.92	62.3912
oadG-1 [J]		971.902	73.0187		533.027	69.4569		1294.52	274.984		682.37	74.1031
oafA		2544.77	149.372		3268.59	250.792		1380.88	329.212		1763.82	188.101
oat		888.506	86.1685		470.7	68.4879		1443.37	321.979		594.69	65.939
obgE		1941.55	337.566		1645.52	253.518		1755.28	295.507		1804.04	207.865
ogt		1492.7	81.4294		1257.43	98.2226		2611.04	70.5072		3678.06	197.102
ompA		50273.2	5216.49		51295.5	5616		66385.7	11114.8		46839.9	2763.89
ompA [J]		976.491	83.4111		510.596	54.5964		1338.5	328.129		664.588	88.7786
ompC		14511.1	714.679		13277	2414.67		13706.2	2825.9		11680.3	2487.19
ompC [J]		855.525	93.2302		390.785	68.5026		1253.86	348.655		512.145	68.7091
ompF		25679.8	2918.05		30254.9	3863.72		3912	352.186		20246.7	3850.29
ompL		817.07	91.9926		367.74	66.8863		1248.94	370.976		481.875	64.9805
ompN		1151.56	92.1749		627.555	55.4493		1324.75	330.455		758.819	41.0435
ompR		2314.6	74.4291		2543.6	74.1391		2228.67	124.954		2795.67	359.024
ompS		1432.48	145.568		939.953	114.872		1575.17	286.56		888.838	146.339
ompW		1580.67	251.657		1436.18	211.547		1627.07	330.839		843.749	54.0862
ompX		8831.94	1266.54		8650.08	1184.52		15255.2	2961.65		12805.9	1339.84
omrB [P]		853.025	142.268		388.366	82.0761		1170.41	349.407		471.292	59.1191
oppA		4281.17	457.089		6616.88	875.489		2062.32	72.8297		5988.53	2118.18
oppA [J]		1469.02	77.643		1346.49	55.1572		1673.28	279.036		1367.46	49.7445
oppA [R]		1149.68	90.6445		774.97	43.001		1456.54	310.85		921.382	95.8981
oppB		1258.26	75.5939		1113.6	51.2948		1452.04	318.264		1210.52	216.68
oppC		1611.22	113.372		1474.16	112.608		1883.06	128.379		1529.58	192.032
oppD		1842.21	225.958		1920.4	135.607		1567.24	270.683		1994.11	490.553
oppF		1665.28	257.966		1545.18	235.963		1695.07	297.472		1588.53	336.214
opuBA [J]		995.273	81.4299		514.126	53.9633		1510.02	311.935		736.583	108.583
opuBB [J]		863.726	84.2163		424.293	73.0996		1254.75	339.548		554.306	74.6229
opuCA [J]		929.052	115.269		476.254	73.4269		1354.37	340.189		679.802	121.784
orf242		1210.86	78.2269		942.557	56.9049		1490.48	297.962		959.091	61.4131
orf245		824.316	109.815		380.591	68.5368		1236.26	358.446		501.35	65.7266
orf319		2300.21	25.4583		1894.07	77.0237		3429.35	172.909		2987.31	732.589
orf32		923.864	92.4601		473.785	67.9963		1299.1	329.436		591.556	71.6882
orf408		867.843	129.183		398.296	77.1836		1246.26	359.153		502.534	66.6481
orf48		1043.68	91.8272		569.317	59.7137		1544.53	300.976		709.738	80.3423
orf5		1483.42	108.808		869.534	84.6369		2050.25	209.944		950.978	70.8802
orf6		4494.22	99.1591		3233.56	35.0417		5297.26	226.632		2758.37	173.093
orf70		1480.62	94.9292		1409.89	97.3381		1844.79	300.083		1598.31	177.529
orfB		2020.44	67.6137		1911.86	120.885		3468.96	155.38		2555.59	274.073
orfX		823.851	84.01		438.374	62.6374		1248.31	336.721		541.454	73.7371
orgA		1642.41	108.576		1552.77	47.9442		1502.87	325.211		1451.94	230.347
orgB		2868.6	70.5919		3850.93	77.4943		1456.89	266.964		2831.84	38.2548
orgC		1833.96	148.933		2164.24	61.4824		1338.87	337.523		1628.84	103.793
orn		1855.56	93.9759		1748.02	85.204		2754.22	191.496		2282.31	168.05
osmB		1638.49	57.0134		1068.04	93.228		1772.7	263.438		1123.47	151.665
osmC		1124.78	89.9516		655.454	61.2064		1804.01	268.153		747.972	90.5468
osmE		1602.75	121.827		1876.56	144.859		2209.08	417.366		2353.27	780.495
otsA		1047.72	77.2869		671.441	50.0604		2093.46	152.348		793.915	76.5761
otsB		1020.39	85.7526		673.542	68.1243		1695.23	269.096		774.838	79.5543
oxaI [R]		10141.8	536.839		13409.8	626.168		2180.71	150.484		12382.4	2007.36
oxyR		3014.07	346.16		3456.53	95.7816		3489.7	173.551		5005.53	1235.74
OxyS [P]		742.038	282.862		602.566	163.831		972.224	416.318		788.605	328.938
paaI [R]		1042.27	98.2695		755.221	31.8753		1261.24	344.95		2086.44	653.138
pabA		1829.66	53.3997		1221.63	75.1584		2806.42	92.7405		1383.24	85.9027
pabB		1986.78	212.741		2001.02	149.806		1951.65	122.598		2103.61	171.113
pabC		1481.89	133.398		1120.57	106.776		1574.47	312.895		1184.71	92.916
pacS [J]		990.063	92.4606		517.335	81.637		1524.62	270.257		630.862	69.524
pagC		1247.09	127.902		1380.88	101.185		2054.99	250.847		1239.73	159.477
pagD		829.705	100.106		426.538	68.967		1466.21	406.701		532.243	73.1167
pagK		1065.31	105.563		886.633	214.01		1733.55	395.797		839.431	169.999
pagK [L]		1112.65	163.83		1091.85	180.61		1903.61	502.761		1042.53	213.332
pagO		864.932	99.1113		475.569	59.4521		1240.91	360.06		535.764	60.0096
pagP		2513.66	112.493		4215.45	252.44		2704.33	269.657		3300.06	243.875
pal		14401	1316.39		17457.4	568.952		11917.3	1747.83		18934	975.396
panB		5053.69	326.813		2766.3	111.95		2956.59	195.738		2681	336.025
panC		4194.75	123.975		3053.47	161.324		2263.72	65.2156		3273.92	505.647
panD		3589.38	76.6537		2839.34	154.716		2252.28	172.42		3687.37	280.868
panE [J]		908.154	94.3425		573.919	73.9988		1360.65	348.924		664.776	86.1742
panF		2530.64	111.286		2001.57	52.6706		1697.98	237.782		1902.58	168.597
parA		3163.51	40.6723		2815.13	139.767		1735.49	251.067		2513.99	279.152
parAj [R]		3146.33	404.649		3424.23	318.737		3052.28	108.088		2210.76	374.987
parB		2684.83	73.5297		2186.01	159.79		2120.23	202.269		2217.53	255.348
parC		2766.84	144.004		2864.72	56.6984		1937.16	196.449		2543.15	140.376
parE		1904.71	208.192		2192.83	129.998		2068.07	193.641		2494.76	165.649
parE [J]		1039.02	78.9355		669.37	60.8258		1423.04	341.762		733.715	77.1601
pat [J]		1324.33	59.9413		1151.27	22.6103		1627.4	257.412		1551.98	225.947
pbpC		922.092	105.078		467.176	74.082		1359.14	335.464		614.953	68.4141
pbpG		1784.3	52.3012		1817.78	206.652		1932.96	174.163		2365.8	12.565
pcaQ		1454.21	61.7552		1522.66	48.9405		1353.49	337.975		3685.1	1140.58
pcaQ [J]		1101.39	69.7616		732.515	43.9879		1314.78	345.375		1024.3	110.268
pckA		11937	342.418		12197.4	1360.46		4519.28	115.041		7954.82	717.245
pcm		2615.4	324.813		2637.66	234.511		2497.06	145.044		2452.21	148.145
pcnB		6066.57	437.957		6486.51	163.006		2773.22	144.03		6060.78	393.585
pdgL		2488.14	341.36		2290.59	231.939		2557.88	72.9112		1707.24	230.183
pdhR		4561.14	328.334		5594.16	221.451		4818.04	454.126		5511.46	1872.1
pduA		1098.36	139.834		511.355	80.5433		1331.25	343.785		701.161	76.5438
pduC		846.656	102.375		373.386	67.0852		1259.88	351.226		501.224	61.3525
pduD		829.467	92.6176		368.272	64.0242		1217.42	325.85		514.029	70.3612
pduE		872.509	103.956		379.417	67.8668		1296.92	362.097		493.225	66.0494
pduF		893.668	83.0367		444.748	78.4869		1304.05	355.317		561.705	76.6017
pduG		864.478	100.815		396.188	67.0131		1293.18	347.279		515.583	72.9741
pduG [J]		839.526	107.918		385.176	75.2619		1293.88	353.148		498.003	66.2717
pduH		1033.06	153.018		390.941	67.5346		3110.28	1411.07		529.848	70.1609
pduJ		1389.18	362.691		1127	728.857		2953.68	1130.73		731.859	132.086
pduK		1225.92	231.685		851.67	481.842		2218.6	467.143		709.333	12.1367
pduL		843.891	93.5276		386.524	66.7652		1340.45	356.912		514.359	65.4593
pduM		866.385	95.3595		388.269	71.8436		1331.8	332.801		515.013	67.3132
pduO		952.614	112.019		416.408	70.0064		1372.83	329.941		553.297	68.6235
pduP		986.902	111.85		511.588	27.2464		1444.27	273.455		586.463	59.5596
pduQ		913.26	95.7835		423.978	69.8857		1339.04	321.371		539.55	63.8232
pduS		918.992	106.463		410.484	75.592		1336.71	327.803		551.667	68.5666
pduT		1145.42	120.599		487.829	87.9389		1430.52	323.547		639.315	60.0774
pduU		981.571	79.9475		407.054	64.5355		1369.52	305.407		537.337	50.481
pduV		920.93	108.125		409.691	65.1446		1317.03	314.974		537.303	51.0792
pduW		894.675	104.46		404.416	57.5341		1365.45	329.162		547.003	67.5212
pduX		1459.64	148.217		862.207	30.9982		1969.74	238.957		965.733	83.8476
pdxA_1		3025.63	181.098		4457.2	158.798		2526.23	153.398		4359.27	344.77
pdxA_2		1137.31	100.795		775.742	85.5942		1750.55	237.493		851.94	34.3696
pdxB		2460.6	373.82		3524.56	379.595		2086.75	148.434		3492.4	75.3073
pdxH		2267.16	14.6419		2579.04	31.3584		3280.55	95.818		2200.15	108.842
pdxJ		2099.13	284.161		3074.11	407.11		2514.58	203.787		2835.75	115.471
pdxK		1242.98	99.9409		971.238	68.8932		2597.88	141.207		1307	61.0091
pdxY		1529.13	5.56849		2247.38	139.485		2433.7	121.601		2310.25	350.453
pefA		1375.63	88.6603		961.301	41.8888		2302.47	134.711		1074.16	71.3845
pefB		827.468	102.631		415.036	76.046		1325.39	346.294		561.371	87.4194
pefC		979.475	108.074		473.904	80.9334		1460.57	323.77		605.292	73.076
pefD		1066.69	118.682		531.133	93.8373		1678.92	242.748		667.353	68.0292
pefI		1891.08	131.415		1319.29	113.453		2077.67	201.038		1304.84	263.435
pepA		7975.71	371.734		10158.2	516.834		4153.57	345.351		8864.1	1254.52
pepB		2430.08	157.816		2981.39	62.8155		3922.44	695.033		3489.57	508.914
pepD		7655.72	662.128		7857.41	698.411		8864.33	2083.56		7456.74	720.256
pepE		1290.7	118.248		848.082	112.517		1518.29	288.729		1076.32	144.624
pepN		2005.13	30.4233		2351.27	182.858		2150.18	103.182		2820.55	540.989
pepP		2076.58	61.4763		2903.53	117.136		2986.91	629.364		3193.2	292.528
pepQ		3766.14	252.616		4643.27	57.9768		3075.65	267.566		4424	422.991
pepT		1051.56	122.364		634.814	85.8519		1457.49	314.779		806.433	69.7813
perM		1423.03	166.014		1055.89	131.543		1774.24	269.664		1253.28	64.092
pfkA		4785.5	870.287		4967.6	392.462		6712.54	845.332		5311.94	296.007
pfkB		2617.6	178.175		2591.36	83.744		4965.82	954.512		2738.74	594.414
pflA		2147.8	34.2683		2220.97	73.5528		2217.7	156.639		1949.09	66.3738
pflB		4781.05	321.704		7323.7	633.567		20947.5	6650.95		6580.03	971.195
pflB [J]		919.775	91.6059		428.832	42.2297		1697.27	282.339		589.628	69.0316
pflC		1129.52	112.112		699.687	109.233		1708.31	245.807		886.755	73.3435
pflC [J]		1015.38	65.0952		445.879	57.3726		1437.36	329.815		600.871	68.3821
pflD		1047.24	88.1222		570.308	71.5101		1571.04	272.895		729.043	63.6471
pflE		915.353	104.783		423.474	75.2148		1439.9	311.267		534.102	65.9018
pflF		881.376	109.085		410.64	63.0015		1351.72	326.292		536.484	67.6372
pfpI		929.343	101.424		464.713	59.7958		1502.62	292.424		627.355	79.4237
pfs		4455.07	173.223		4509.19	59.7929		6337.51	914.258		5101.48	253.296
pgi		8470.55	783.8		10553.2	360.314		10639	2372.46		10749.7	1433.29
pgk		24510.3	2607.12		26977.9	1009.57		18305.4	4634.61		18994.4	3046.56
pgm		3641.81	182.399		4837.86	328.451		2824.26	103.082		5298.52	441.447
pgmB [J]		2727.25	371.689		3537.49	263.811		2933.36	115.126		3226.19	23.2706
pgpA		1528.07	176.13		943.295	103.822		1673.54	289.142		1088.04	113.329
pgpB		1160.69	86.9833		782.635	104.459		1594.48	309.506		893.112	53.5434
pgsA		1368.09	81.0274		1131.28	76.9735		2594.03	367.86		1707.17	283.317
pgtA		1250.03	119.135		855.977	88.9066		1561.4	290.839		1151.13	122.576
pgtB		1051.38	111.428		620.1	82.6103		1408.17	322.301		775.265	86.9542
pgtC		942.07	111.116		496.785	64.7451		1281.54	344.328		621.134	79.0378
pgtE		898.976	121.831		467.308	70.5403		1310.62	358.174		579.672	66.1799
pgtP		856.993	127.415		412.797	77.2262		1236.52	350.042		509.317	64.3178
phbB [J]		1254.05	57.5015		909.49	56.2759		1434.67	314.837		1500.68	268.934
pheA		2261.12	106.123		3684.86	168.204		2422.81	77.0263		4130.82	1050.62
pheP		2417.5	255.62		1528.74	95.1645		1604.92	296.806		1439.41	115.518
pheR		1847.24	69.2775		1870.42	98.9659		1953.12	281.54		1925.84	237.094
pheS		3653.73	132.168		7971.8	196.473		1759.58	185.932		5686.18	390.322
pheT		4285.75	702.297		8005.86	650.395		2659.66	88.6622		7953.63	625.056
pheV		1297.82	132.571		876.624	178.107		1559.45	431.793		942.282	228.419
phnA		3365.29	199.125		2263.67	96.3952		1677.55	249.888		1332.78	130.829
phnB		1085.13	111.437		551.919	41.2036		1486.1	309.636		653.614	66.616
phnO		1181.1	95.6676		743.593	55.7217		1615.02	269.458		812.219	18.2548
phnR		1508.58	99.5388		1035.71	45.0162		2475.45	58.315		1138.1	67.7677
phnS		958.36	104.919		457.528	75.011		1463.93	317.705		570.003	72.1799
phnT		926.798	104.971		439.553	61.8525		1433.43	313.411		576.413	53.7804
phnU		1188.14	76.7188		601.249	92.3303		1383.67	332.305		833.497	52.6406
phnV		1117.01	95.9251		576.264	57.6931		1747.8	282.913		695.255	81.4956
phnW		888.414	100.104		439.661	55.8824		1360.19	338.104		555.925	64.2162
phnX		890.653	107.801		414.838	63.052		1372.34	354.64		555.933	69.292
phoB		1933.66	54.5707		1687.82	76.9866		3267.32	127.513		2371.98	304.68
phoE		1149.46	111.048		595.302	57.5109		1483.13	311.254		645.682	79.1809
phoH		1331.4	26.7828		714.773	48.6546		2002.08	140.708		1285.37	312.293
phoL		4237.08	204.865		4831.97	293.686		3769.05	400.664		5035.67	391.207
phoN		4282.37	47.0844		5029.11	616.299		4724.7	330.509		3735.01	242.396
phoP		15245.8	1391.32		18809.5	196.579		7489.42	1187.18		14400.9	1206.53
phoQ		5957.64	763.52		7014.71	637.595		2967.84	121.793		6027.99	368.551
phoR		1048.64	96.0431		696.965	85.4283		2039.27	161.768		1067.21	171.717
phoU		1408.05	65.2561		734.785	68.7139		1640.78	277.342		2048.26	869.921
phrB		1026.58	114.4		665.594	50.2028		1590.03	267.672		743.05	104.135
phsA		849.595	101.078		421.79	65.4753		1415.22	281.653		524.015	65.2007
phsB		873.554	107.11		403.775	65.5927		1392.13	298.897		525.46	65.7989
phsC		909.197	110.577		470.16	68.7928		1512.69	261.747		583.743	65.3925
phzF [R]		1262.62	66.741		888.056	25.1316		1791.24	204.279		1120.81	100.914
pilM [R]		873.439	98.7411		410.063	78.2906		1341.98	348.034		531.717	67.8433
pilN [R]		1074.83	118.601		478.992	77.8995		1409.04	324.716		631.314	74.2484
pilQ		1052.63	109.494		590.367	102.374		1456.3	317.8		736.822	82.6779
pilT-1 [J]		923.982	115.223		457.567	65.8879		1343.17	327.996		597.909	68.3483
pinH [J]		817.035	99.6274		430.84	82.0701		1262.35	333.493		548.121	78.2239
pipA		1134.32	58.478		809.525	136.491		1452.22	278.183		777.142	85.5927
pipA [J]		1543.93	111.888		1568.32	41.5819		1589.43	317.598		1298.64	129.574
pipB		817.154	89.3529		375.99	68.9527		1271.22	361.286		482.586	67.8109
pipB2		1264.02	171.955		1533.06	169.39		1502.57	329.765		1044.73	91.7057
pipC		800.742	142.857		607.97	101.279		1205.53	347.566		609.071	64.7529
pipD		998.924	98.8927		530.094	56.291		1412.29	310.614		644.379	59.9305
pitA		8156.96	720.088		6765.58	285.692		2645.44	202.291		6033.45	1055.42
pldA		2556.2	177.932		3061.44	272.606		2471.93	41.7768		3538.21	362.281
pldB		2016.04	146.603		2051.28	229.327		2991.9	228.784		2229.74	291.756
pleD [J]		1006.69	85.3751		743.997	47.9998		1475.31	313.731		762.731	91.9157
pliC		1046.3	59.8922		965.986	8.36913		1470.61	322.651		894.842	122.855
plsB		4691.12	324.031		5889.79	374.74		3058.27	116.526		5796.28	456.957
plsC		1834.78	45.5519		1672.48	22.4715		1831.6	233.221		1541.53	18.7872
plsX		3976.96	597.474		3491.6	315.094		2106.75	286.507		3340.94	475.894
pmbA		2541.43	391.974		3046.81	438.941		1868.4	233.092		2354.76	157.588
pmgI		3897.21	155.02		3396.04	103.22		2875.34	117.431		2404.54	398.444
pmrD		4635.52	223.362		5175.94	161.994		6165.82	833.997		4750.77	288.137
pmrF		6898.39	592.642		6439.74	437.014		3001.34	63.3395		6798.71	405.543
pmrJ [R]		2215.89	52.3896		2157.31	65.028		1754.61	251.079		2712.41	193.173
pmrL [R]		1746.99	80.2785		1168.11	81.9338		1782.62	223.711		1574.28	8.94039
pmrM [R]		2799.58	96.825		2570.48	70.4774		3328.58	303.951		2849.33	287.151
pnbA [J]		1131.55	125.86		709.093	110.264		1558.69	282.848		808.244	55.2734
pncA		1805.97	77.0541		1672.13	7.08475		1815.8	220.174		1806.2	73.4542
pncB		5773.22	649.329		7060.98	978.994		4246.41	726.466		7171.54	908.764
pnp		6723.6	655.571		9143.39	358.1		3117.5	220.638		8516.52	158.016
pntA		4135.77	779.157		6900.7	495.867		2902.26	276.259		4691.74	392.18
pntB		4390.03	855.453		7030.21	275.896		2967.23	172.83		5238	448.72
pnuC		1705.67	114.64		2036.71	115.593		1821.61	243.94		2991.87	617.357
pocR		920.934	111.821		547.9	57.5995		1492.74	276.409		613.244	61.1226
polA		2804.12	138.728		2833.25	34.1181		2906.88	196.104		3042.57	218.028
polB		1039.41	94.4444		631.633	53.4736		1526.93	282.172		717.329	64.9931
potA		2873.84	102.171		2686.46	74.205		1802.55	219.123		1731.57	99.7171
potA [J]		1521.54	104.246		1381.78	117.998		1533.12	266.085		1325.64	25.2683
potB		2221.91	111.19		2012.49	89.9684		1490.12	319.624		1204.17	121.993
potC		5013.91	358.937		4382.48	332.949		1956	162.91		2625.36	289.297
potD		15296.9	1916.29		13977.9	774.378		3099.16	154.659		9509.46	1510.39
potE		949.218	110.427		430.967	58.286		1302.91	337.388		591.726	71.9633
potE [J]		1258.23	70.5017		752.096	63.8608		1575.95	299.177		853.597	56.021
potF		2306.55	793.679		7282.55	111.089		1375.56	324.992		4920.76	698.411
potG		1401.27	341.635		2762.73	225.467		1499.23	263.778		2184.49	187.275
potH		1227.71	229.957		1796.91	123.041		1416.9	342.433		1749.35	218.395
potI		1060.38	198.686		995.483	172.768		1347.59	352.505		1029.26	83.8696
poxB		1051.48	92.3884		604.497	57.8102		1830.13	179.429		779.235	52.0904
ppa		10154.9	2010.65		10222.2	1243.78		9594.32	1916.19		11061.5	952.183
ppc		6398.26	322.686		8647.99	734.749		2827.54	87.5532		9325.36	2307.08
ppdA		866.76	88.7781		417.87	71.1014		1353.34	347.579		519.601	67.9369
ppdB		951.887	110.814		472.521	66.468		1342.99	322.974		573.993	59.4148
ppdC		989.5	107.356		640.407	68.9216		1404.43	310.125		688.838	49.133
ppdD		831.439	76.3832		378.197	66.473		1292.14	343.527		504.681	64.8625
pphA		964.622	113.762		477.687	73.1786		1435.76	317.527		585.612	67.2831
pphB		946.206	93.3876		582.734	97.0388		1227.08	375.757		575.872	68.8095
ppiA		3526.94	461.042		3635.5	550.542		1866.48	171.966		3589.52	300.791
ppiC		4500.06	317.313		3892.01	141.315		4750.27	403.275		4473.36	320.497
ppiD		3106.78	184.079		5631.02	231.267		1697.75	272.214		5859.18	225.55
ppk		2166.83	29.1951		2478.81	118.283		1768.52	209.691		2547.43	249.281
ppnK		1451.65	63.6983		1271.57	25.8418		1857.47	219.928		1468.81	58.332
pps		1428.48	198.842		6383.37	578.978		1352.34	326.347		7865.02	490.107
ppx		1644.55	66.4204		1635.27	25.9195		1609.51	254.515		1937.8	120.955
pqaA		969.26	97.6175		499.061	78.4868		1380.45	342.13		559.377	64.0969
pqiA		1725.6	65.3291		1441.2	69.7814		2058.71	168.771		1858.19	139.011
pqiA [J]		1040.09	86.0784		666.572	67.7584		1852.17	238.528		727.541	58.5298
pqiB		1968.21	62.3451		1745.77	99.4128		2095.61	146.185		2084.49	331.222
pqiB [D]		1343.8	79.7033		1355.46	65.9831		1531.44	307.899		1489.2	15.9756
prc		2858.59	234.451		3375.04	151.762		2172.81	221.049		3450.63	325.486
prfA		2384.79	76.9945		2849.28	134.706		1972.52	204.643		3222.57	144.8
prfB		7649.05	429.648		10715.2	217.885		3502.42	251.162		9149.24	451.692
prfB [J]		1414.97	128.289		1444.87	44.5911		1786.23	255.419		1480.93	94.5782
prfC		4667.47	226.434		4070.73	122.115		3180.37	292.777		3549.78	533.914
prfH		1222.63	95.0661		593.762	74.1553		1665.23	265.484		720.992	68.7535
prgH		943.19	105.83		859.274	79.4265		1358.55	345.602		775.828	31.949
prgI		1026.18	109.596		1439.06	153.372		1425.09	364.379		1065.19	76.037
prgJ		1062.41	117.776		1209.77	116.598		1355.16	346.539		919.261	53.5438
prgK		967.338	111.732		944.039	98.7525		1331.77	350.36		803.835	51.4083
priA		1635.06	42.4445		1549.19	30.7001		2553.34	30.3611		1648.82	16.1292
priB		24070.5	3350.14		26116.3	3766		5873.29	515.922		16761.9	3814.6
priC		1576.79	77.8482		1484	43.2012		2406.08	17.5038		1415.86	69.6571
prkB		2425.27	49.7228		2197.28	103.499		3105.39	132.277		2918.21	224.216
prlC		1953.87	28.441		2120.92	95.5365		3471.67	644.281		2604.6	264.626
prmA		1698.48	28.4178		1343.71	42.1338		1583	279.214		1670.4	22.7527
proA		1771.58	236.275		2189.82	114.563		1901.7	184.876		3146.21	471.327
proB		1828.98	185.893		2352.29	67.3886		1655.12	213.5		2583.38	284.275
proC		1358.67	119.178		1182.29	29.2536		2221.57	183.343		1822.99	400.248
proK		970.376	143.579		676.115	126.599		1480.7	388.74		757.314	168.674
proL [N]		1021.16	107.309		756.141	31.4033		1335.94	392.102		996.303	133.468
proP		1129.33	111.875		995.143	106.366		1657.83	309.532		1438.15	263.686
proQ		6053.05	604.959		8089.65	326.298		4027.85	303.395		8356.08	821.065
proS		4959.71	358.296		7241.88	654.642		2214.35	5.29847		6062.83	792.852
proV		1101.7	102.902		869.915	73.1182		1337.97	342.073		1261.41	253.288
proW		1116.3	109.04		798.782	34.9677		1388.11	310.52		1125.11	147.002
proX		1369.06	76.0354		1035.72	32.6538		1466.68	297.72		1360.37	126.721
proY		1298.66	116.459		1179.76	89.4784		1411.5	337.255		1247.82	112.248
prpB		919.862	116.032		445.369	70.1843		1316.08	315.985		587.71	69.5868
prpC		899.778	85.9707		447.19	56.3493		1345.96	312.618		591.21	63.8353
prpD		909.501	105.665		423.411	59.0579		1302.58	341.025		552.209	63.8264
prpE		910.853	94.9143		416.315	72.0445		1351.19	320.288		559.618	64.7653
prpR		869.698	105.364		455.715	67.5891		1269.65	357		658.728	89.1578
prsA		15630.4	1878.56		22058.7	1305.54		9693.79	2054.33		17741.1	2620.4
prtQ [J]		1979.16	48.4635		1730.28	44.4845		1590.82	251.292		1253.46	31.764
psaD [J]		847.272	104.709		430.305	65.5132		1226.54	358.718		521.797	63.1343
psd		9202.94	1101.28		5517.29	525.674		2294.23	54.5427		5401.81	499.2
psiA		1107.63	116.721		546.339	70.6065		1837.83	236.891		705.971	91.5109
psiB		1164.75	120.431		616.454	88.04		2109.6	247.862		772.777	102.323
psiE [R]		1394.32	124.405		1085.77	82.4214		1640.27	292.311		1082.41	43.2115
psiF		1279.07	91.7526		695.386	64.199		1523.36	334.211		820.219	62.0878
pspA		1840	120.943		1642.98	88.8102		1402.22	309.769		1434.93	21.7911
pspB		1153.9	76.7328		786.612	79.6541		1404.13	347.881		791.377	53.547
pspC		1319.58	112.78		907.132	108.11		1619.17	430.103		1018.95	57.3777
pspD		1072.74	110.888		605.137	90.5199		1367.9	359.884		658.015	66.3997
pspE		1398.31	104.786		990.438	126.256		1511.06	367.17		1091.95	159.511
pspF		1464.7	96.1882		1001.06	15.0546		1608.59	261.036		1080.77	54.55
pspG		1567.04	91.14		588.828	37.0315		1475.05	226.743		746.163	63.0375
pssA		2105.22	78.1588		3299.67	134.735		1655.36	258.838		2671.94	20.2256
pstA		1148.78	83.4863		552.632	90.4106		1385.27	335.525		1502.78	687.69
pstB		2124.56	26.6708		1069.31	67.6068		1987.6	191.977		4296.41	2324.57
pstC		1322.86	19.9483		601.72	74.9613		1561.63	302.986		2155.07	1088.25
pstS		1735.52	117.004		729.308	89.6235		1957.33	127.978		3080.09	1480.83
pta		8591.28	1492.6		10558.3	1544		6376.38	1480.7		13702.5	3252.85
pth		1879.5	91.0109		1694.11	50.6198		1913.61	244.195		1512.83	117.586
ptpS		2171.83	25.7289		1351.34	105.958		1940.06	213.449		1742.02	305.344
ptr		1233.37	84.0636		914.121	54.7264		1496.15	308.347		1031.1	87.588
ptrB		1332.72	71.2264		951.618	47.8225		1703.7	260.759		1122.21	85.2304
ptsA		948.941	90.4574		522.565	51.7777		1440.98	313.499		649.689	52.6227
ptsG		5111.54	957.996		7560.3	877.597		3654.41	329.642		8729.96	1877.78
ptsH		28441.8	2992.38		29865.5	3313.52		17799.5	3617.33		18145.9	1731.24
ptsI		18937.7	1297.66		21918.8	331.497		10728.8	2299.27		10912	1635.83
ptsJ		1381.37	88.6696		1079.82	48.2374		1705.67	227.888		1054.92	100.429
ptsN		6214.44	488.069		6229.02	297.028		4291.18	631.58		5136.37	303.638
ptsO		8619.14	92.6852		7835.26	1100.98		4102.34	488.499		8745.82	2265.02
ptsP		1894.54	112.342		1867.55	49.4535		2188.03	182.795		2420.17	84.5199
ptxA		903.814	95.6437		508.928	88.9121		1341.09	317.888		618.148	53.4606
pudB		852.405	96.4723		370.89	74.5		1248.63	355.555		499.633	68.1078
purA		13641.8	583.865		15222.4	788.92		4515.81	392.443		13870.9	1439.18
purB		14873.4	2605.18		18189.9	328.317		6966.68	1280.16		14448.6	3745.77
purC		7659.04	1358.7		10974.1	645.419		2185.82	135.577		10813	2441.16
purD		7937.06	1126.34		8270.82	250.298		2205.69	94.7009		8689.58	3025
purE		16196.6	2053.28		19873.5	432.187		3185.66	330.778		18306.3	3649.74
purF		16387.4	1634.08		14919.5	515.179		3182.15	262.107		11572.5	2975.07
purG		8659.42	748.027		9144.52	270.013		2396.98	55.9537		8059.6	2045.14
[truncated: 1,654 more rows]
