# Supplementary material for: DksA-Dependent Transcriptional Regulation in Salmonella Experiencing Nitrosative Stress
Source: Front Microbiol. 2016 Mar 31;7:444. doi: 10.3389/fmicb.2016.00444 (PMC4815678; doi:10.3389/fmicb.2016.00444)
Supplement: Supplementary file 2 [file Table2.XLSX]

## Sheet: Sheet1
Table S2. •NO- and DksA-dependent loci.
Gene	wt (log2)a	ΔdksA (log2)	wt / DdksA	p value
cysK	1.80818	-0.755892	2.56407	2.46746e-05
yhbC	0.0263397	-0.562284	0.588624	5.66295e-05
pal	0.346823	0.00140249	0.345421	6.1286e-05
cysN	2.11733	-0.0575309	2.17486	6.15078e-05
gpmA	0.293037	1.74884	-1.4558	6.19814e-05
avrA	-0.0582274	1.41019	-1.46842	6.75882e-05
deoD	0.258392	0.781806	-0.523414	8.71811e-05
sitA	-0.384314	2.32544	-2.70976	9.01451e-05
hmrR	0.216622	1.16551	-0.948888	0.000111582
yhaK	0.42046	1.66382	-1.24336	0.000124882
cysD	2.08222	-0.35117	2.43339	0.000146988
yhcN	0.212292	1.0282	-0.815908	0.000147163
lrgB	0.277151	1.53603	-1.25888	0.000155898
yqfA	0.259078	0.937413	-0.678335	0.000173538
hslJ	0.299125	0.915098	-0.615972	0.000174545
cysA	1.76155	0.239728	1.52182	0.000181225
sitB	-0.25933	2.01622	-2.27555	0.000186707
traS	0.0177907	0.8677	-0.84991	0.000221242
adiY	0.0648239	1.94783	-1.88301	0.000353846
feoB	-0.136176	0.935164	-1.07134	0.000389134
sitC	-0.266255	1.9177	-2.18395	0.000406823
aroK	0.132474	-0.399412	0.531887	0.000434744
gmk	-0.0101859	0.428972	-0.439157	0.000442549
cysP	1.48819	-0.422314	1.9105	0.000459805
traE	0.566106	2.85296	-2.28686	0.000468542
cysI	2.05262	-0.373426	2.42604	0.000512837
cysC	1.92429	-0.00283747	1.92712	0.000542596
ldhA	0.155899	1.536	-1.38011	0.000556753
sitD	-0.197222	1.71178	-1.909	0.000581114
focA	-0.123479	0.768835	-0.892313	0.000583183
pflB	0.141083	1.31702	-1.17594	0.000590365
lrgA	0.187847	1.33992	-1.15208	0.000613281
feoA	-0.409211	0.998354	-1.40756	0.000705206
gntK	0.150176	1.10866	-0.958481	0.000749488
deoB	0.178576	1.082	-0.903425	0.000751881
pnp	0.151367	-0.409448	0.560815	0.000762184
cysH	2.04724	-0.198455	2.2457	0.00076958
fliY	1.47025	0.191382	1.27887	0.000788667
bfd	-0.801341	1.20495	-2.00629	0.000796594
lysS	0.247272	-0.0119571	0.259229	0.000823627
acpD	0.228752	1.95327	-1.72451	0.00084052
cdd	0.42173	1.64891	-1.22718	0.000921434
cysJ	1.94419	-0.460772	2.40497	0.00107981
mdh	0.372084	-0.79599	1.16807	0.00120202
cysW	1.46419	-0.0844124	1.54861	0.00120597
edd	0.0502017	1.04745	-0.997247	0.00128102
bfr	-0.359411	1.16507	-1.52448	0.00129833
ygbD	1.00359	3.84164	-2.83804	0.00132855
tsgA	0.308812	0.805762	-0.49695	0.00157319
trmB	0.0611024	-0.562924	0.624027	0.00159184
adi	0.34282	0.97756	-0.63474	0.00177369
yhgG	0.0924822	0.788839	-0.696356	0.00178001
fes	-0.451578	1.65938	-2.11096	0.00180869
yegW	0.261214	0.838861	-0.577647	0.00183324
fdoI	0.96118	-0.0674781	1.02866	0.00183716
fprA-2	1.19864	4.57294	-3.3743	0.00184108
cysU	1.36136	-0.0488937	1.41025	0.00194467
yaeT	0.148528	-0.377276	0.525804	0.00201942
hflK	0.206007	-0.295237	0.501244	0.00204352
adhE	-0.486621	0.740494	-1.22712	0.00209824
yajC	0.185872	-0.611362	0.797234	0.002162
yejG	0.234056	-0.865911	1.09997	0.00227473
purA	0.135503	-0.620618	0.756121	0.0023434
ibpA	0.124759	1.47665	-1.3519	0.00236149
ilvC	-0.521123	1.84949	-2.37061	0.00237195
tatD	0.231944	0.875445	-0.643501	0.00242649
damX	0.336736	-0.307912	0.644648	0.00244151
ybdK	0.229886	1.22443	-0.994539	0.00246941
slyD	0.360862	-0.3259	0.686762	0.00256821
tgt2B	0.210624	-0.450715	0.661338	0.00273874
dapA	0.117623	-0.414211	0.531835	0.00281301
yibN	0.0922292	-0.281472	0.373701	0.00287978
ndh	-0.168446	1.64098	-1.80943	0.00301673
soxR	0.535326	1.4989	-0.963576	0.00304562
ylaC	0.84128	-0.528991	1.37027	0.00308443
fdhE	0.964911	0.22688	0.738031	0.00320424
mntH	0.229017	1.01297	-0.783953	0.00320814
guaC	0.382495	0.83987	-0.457375	0.00326356
ygaP	0.413737	1.10205	-0.688315	0.00337438
eda	0.140468	0.666359	-0.52589	0.00339536
udhA	0.19636	-0.888803	1.08516	0.00343876
yadF	0.45906	-0.365482	0.824542	0.0035093
acrA	0.325361	-0.0969624	0.422323	0.003728
gudD	0.312193	0.939158	-0.626964	0.00384503
gcvP	0.391045	-0.760377	1.15142	0.00390452
nuoC	0.102431	-1.05687	1.1593	0.00396867
yeaO	0.328869	0.96044	-0.631571	0.00407921
gudD	0.40121	0.992489	-0.591279	0.00416961
nemA	0.169354	1.06636	-0.89701	0.00423953
sodC_1	0.0385063	0.628197	-0.58969	0.00425958
garR	0.382014	1.07072	-0.688706	0.00428931
yiiL	0.337913	0.850417	-0.512504	0.00444072
trxA	0.381688	-0.352229	0.733916	0.00448416
fabA	0.358082	-0.574122	0.932205	0.00462565
rpoC	0.147935	-0.818396	0.966331	0.00470588
cueR	0.0434179	0.679088	-0.63567	0.00473172
sspA	0.21279	-0.5286	0.74139	0.00475588
cydA	-0.368848	1.2284	-1.59724	0.00487465
fepB	-0.471186	0.769195	-1.24038	0.00488553
aspS	0.0665163	-0.776283	0.842799	0.00493637
yeiU	0.0525371	-0.570236	0.622773	0.00500062
sucA	0.301471	-1.40421	1.70568	0.00502429
sufB	0.652848	1.79013	-1.13728	0.00505725
ybbB	0.21393	0.581985	-0.368055	0.00512338
icdA	0.536391	-0.879216	1.41561	0.00525487
trpS	0.245059	-0.333525	0.578584	0.00525796
infB	0.108899	-0.409878	0.518777	0.00529524
fhuA	-1.12357	0.379728	-1.5033	0.00533539
nuoA	-0.135776	-0.96623	0.830454	0.0053402
sbp	2.97702	0.13855	2.83847	0.00540439
glmU	0.222791	-0.212069	0.43486	0.00544387
ybhC	0.160747	-0.338305	0.499051	0.00544721
glyS	0.205714	-0.53294	0.738654	0.00545269
comM	0.372815	1.12526	-0.752447	0.00549577
ybdZ	-0.514018	1.93695	-2.45097	0.00554109
dapD	0.254857	0.110957	0.1439	0.00561111
entS	-0.244453	0.627911	-0.872364	0.0057332
gltA	0.604077	-1.01084	1.61492	0.00575706
ndk	0.0598842	-0.854209	0.914093	0.00585117
zapA	0.180195	-0.72079	0.900985	0.00591741
lexA	0.372468	0.873617	-0.501149	0.00618729
cyoD	-0.0685211	-1.07933	1.01081	0.00621704
nuoB	0.0709639	-0.936317	1.00728	0.00626194
secG	0.456341	-0.234165	0.690506	0.00637544
gcvT	0.18759	-1.14695	1.33454	0.00638011
sdhB	0.19039	-1.30832	1.49871	0.00642515
sufA	0.427831	1.68804	-1.26021	0.00646725
yhhA	0.488172	1.26362	-0.775452	0.00656997
sucB	0.2059	-1.41087	1.61677	0.00665151
entD	0.0851828	1.52717	-1.44198	0.00665447
sdhC	0.0512065	-1.39712	1.44832	0.0066618
ybaJ	-0.282459	0.603354	-0.885813	0.00686093
hflB	0.332527	-0.251469	0.583996	0.0069003
plsX	0.13325	-0.377945	0.511195	0.00698458
sdhD	0.201061	-1.537	1.73806	0.00703593
yfiF	0.199767	-0.53996	0.739727	0.00721525
gyrA	0.155575	-0.754004	0.909579	0.00742883
ygbE	1.41624	0.221478	1.19477	0.00743081
ygfY	-0.0993019	0.54557	-0.644872	0.00752893
bioB	0.758539	-0.016224	0.774763	0.00753402
rnpA	0.148332	-0.93948	1.08781	0.00760649
yceA	0.43642	-0.243378	0.679798	0.00790817
hypF	0.395417	1.0009	-0.605484	0.00793168
ybbJ	0.145735	0.638128	-0.492393	0.00797563
sdhA	0.224611	-1.44515	1.66976	0.00809614
ybbN	0.29846	0.708987	-0.410527	0.00810173
fruF	-0.293683	1.10553	-1.39921	0.00818514
gntX	0.0804264	0.472012	-0.391585	0.00830162
ompF	-0.142699	-1.2865	1.1438	0.00834486
cyoA	-0.566308	-2.14124	1.57493	0.00834602
rpoB	-0.121149	-1.11324	0.99209	0.00842076
yjbQ	0.378736	0.893019	-0.514282	0.00844696
pdxK	0.423454	0.844225	-0.420771	0.00866343
secE	0.331618	-0.113978	0.445595	0.00887937
cysM	0.985091	-0.120857	1.10595	0.00890038
ydiE	-0.30696	1.05564	-1.3626	0.00897037
yrbA	0.144848	-0.498596	0.643444	0.00908141
cspC	0.163508	-0.463914	0.627421	0.00922656
fabD	0.268633	-0.361325	0.629959	0.00925914
lptA	0.297761	-0.253416	0.551177	0.00935936
sufS	0.843948	1.8635	-1.01955	0.00938356
yccA	0.127414	-0.593213	0.720627	0.00948881
secA	0.274615	0.622032	-0.347417	0.00950993
psd	0.193892	-0.953076	1.14697	0.00954353
nlpB	0.287449	-0.412997	0.700447	0.00963922
ybdQ	0.332935	1.17021	-0.837277	0.0097294
hflC	0.386654	-0.126029	0.512683	0.00975957
murA	0.43279	-0.154627	0.587416	0.00984356
carB	0.00691196	-0.825928	0.83284	0.00988122
gsp	0.389026	0.825549	-0.436522	0.010155
yggL	0.226882	-0.17103	0.397913	0.0101597
oxaI	0.146798	-1.00662	1.15342	0.0101703
psiB	0.352359	0.743671	-0.391312	0.0102647
yjcB	0.244084	1.1863	-0.942212	0.0102768
potD	-0.0990336	-1.07888	0.979844	0.0102851
crp	0.347386	-0.326072	0.673458	0.0103248
sufC	0.641811	1.6944	-1.05259	0.0104617
atpB	-0.195608	-0.64737	0.451762	0.0106904
mutM	0.317771	0.845399	-0.527629	0.010734
fhuF	-0.392658	0.6695	-1.06216	0.0107917
yhbY	0.000675046	-0.767231	0.767906	0.0111612
traT	0.210227	0.663308	-0.453081	0.0112196
hdeB	0.829357	1.95509	-1.12573	0.0114057
hilC	0.137592	0.891616	-0.754024	0.0114512
rpmA	0.448651	-0.197897	0.646548	0.0115736
ybgE	0.0195124	0.887353	-0.86784	0.0116352
yghU	0.754919	1.15625	-0.401332	0.0117316
clpX	0.264556	0.0832362	0.181319	0.012003
nuoE	0.111052	-0.790871	0.901923	0.0121136
yjbJ	0.268114	0.855805	-0.587691	0.0121875
entF	-0.0470752	1.61027	-1.65735	0.0122638
copA	-0.167699	0.259552	-0.427251	0.0123039
yobA	0.263073	-0.217859	0.480932	0.0123926
aroA	0.291507	-0.438908	0.730415	0.0124705
holC	0.0103728	-0.352739	0.363112	0.0125194
tbpA	0.239165	0.716706	-0.477542	0.0125813
infC	0.221289	-0.294409	0.515698	0.0126488
tnpA_4	0.184642	-0.318722	0.503364	0.012661
lolA	0.33361	-0.0746176	0.408228	0.0126767
cyoB	-0.455776	-1.63976	1.18398	0.0128367
dadA	0.658674	-0.885254	1.54393	0.0128904
iscA	0.112336	0.913362	-0.801026	0.0129992
fliA	0.297248	-0.453299	0.750547	0.0133341
nusA	-0.122818	-0.539558	0.41674	0.0135266
fabH	0.178307	-0.435417	0.613724	0.0135424
engC	0.166192	-0.537346	0.703538	0.013621
ybgF	0.338849	-0.104904	0.443753	0.0137558
sufD	0.782114	1.77287	-0.990751	0.0138282
rpe	0.154738	-0.338253	0.492991	0.0138606
nfnB	0.305638	-0.0371596	0.342798	0.0138885
rplQ	0.237007	-0.754494	0.991501	0.0139242
prfB	0.034753	-0.5055	0.540253	0.0139903
ygfX	0.263282	0.640102	-0.37682	0.0140714
ybeB	0.145356	-0.402111	0.547467	0.0140845
cydB	-0.155562	1.4786	-1.63416	0.0142014
ycbK	0.42986	-0.146247	0.576107	0.0142063
rplU	0.903232	-0.225549	1.12878	0.0142534
epd	0.135411	-0.323994	0.459405	0.0143899
yajQ	0.326502	0.686886	-0.360384	0.0143924
fldA	0.330393	-0.491733	0.822125	0.0143997
yajG	0.027917	-0.69114	0.719057	0.0144255
cyoC	-0.302446	-1.40744	1.105	0.0145074
ygiC	0.279928	-0.144976	0.424905	0.0148908
rfbH	-0.0980332	-0.744157	0.646123	0.0149526
msrB	0.175824	-0.952845	1.12867	0.0150368
gcvH	0.0673231	-1.02312	1.09044	0.0150435
yceD	0.0720683	-0.759742	0.83181	0.0150963
aspA	-0.170513	0.343978	-0.51449	0.015171
pitA	0.14831	-0.613921	0.76223	0.0152236
carA	-0.210085	-1.00001	0.789927	0.0152866
yciW	1.52976	0.10551	1.42425	0.0154651
tesB	0.182261	0.634163	-0.451902	0.0154703
iscR	-0.0665653	1.11346	-1.18003	0.0154822
purR	0.215184	-0.394834	0.610018	0.0155655
serC	0.327876	-0.363168	0.691044	0.0156751
rhlB	0.241596	-0.320129	0.561725	0.0156761
fhuC	-0.460794	0.467306	-0.9281	0.0157277
exbB	-0.29782	0.462273	-0.760093	0.0157878
gor	0.32137	0.558052	-0.236681	0.0158989
pmrF	0.230059	-0.453671	0.68373	0.0159656
yebC	0.121506	-0.494481	0.615987	0.0160519
sspB	0.240549	-0.269802	0.510351	0.0162988
gntT	-0.38421	0.888199	-1.27241	0.0163137
ppiC	0.235687	0.584103	-0.348416	0.0163679
yrbB	0.37928	-0.05087	0.43015	0.0165281
atpI	-0.0661803	-0.558723	0.492543	0.0165677
yqhD	0.289992	0.832071	-0.542079	0.0166425
fliC	0.0595889	0.441365	-0.381776	0.0166603
tpx	0.288694	-0.779729	1.06842	0.0166632
acnB	0.54564	-0.801918	1.34756	0.0167492
dps	0.590496	1.49466	-0.904168	0.0169557
nifU	0.000788534	0.943848	-0.943059	0.0170094
thiL	0.243304	0.536486	-0.293182	0.0170905
gltP	0.29384	-0.266071	0.559911	0.0171771
fruK	-0.231267	1.04767	-1.27894	0.0173637
fldB	0.171724	0.538411	-0.366687	0.0173698
grxC	0.147942	-0.173526	0.321469	0.0177912
rpoS	0.448664	-0.331375	0.780039	0.0178466
rfaD	-0.126187	0.375905	-0.502092	0.0188755
flgE	0.429271	-0.417849	0.84712	0.019156
garL	0.325046	0.993385	-0.668338	0.0193646
fdoG	0.404774	-0.526998	0.931771	0.0193889
mrp	0.287527	-0.188836	0.476363	0.0194276
ycbL	0.370943	-0.141499	0.512442	0.0195803
gnd	0.214154	-0.273215	0.487368	0.0196072
fadL	0.0097789	-1.15246	1.16224	0.0196237
rcsB	0.330561	-0.326805	0.657366	0.0196425
gph	0.215469	-0.242007	0.457476	0.0196885
adhP	-0.00668287	0.674317	-0.681	0.0197341
katE	-0.0140643	0.662206	-0.67627	0.0198153
dkgA	0.298298	0.839823	-0.541525	0.020249
fklB	-0.0247876	-0.754527	0.72974	0.0203111
yrbD	0.225051	-0.196462	0.421513	0.0208204
metK	-0.232466	-0.884348	0.651882	0.021055
glnH	-1.06676	-0.15911	-0.907654	0.0211303
fghA	0.210232	-0.43319	0.643423	0.0215963
lptB	0.195803	-0.272982	0.468785	0.021746
ybiK	0.965248	0.252872	0.712376	0.0218098
cueO	-0.217773	0.127666	-0.34544	0.0220584
purE	0.125825	-0.923187	1.04901	0.0222126
fepC	-0.416419	0.454428	-0.870847	0.0222151
accD	0.180792	-0.281207	0.461999	0.022278
rpmH	-0.0356541	-0.931689	0.896035	0.022365
accB	0.0842797	-0.624965	0.709245	0.0229888
flmB	0.26779	-0.719809	0.987599	0.0231243
hlpA	0.0204645	-0.345402	0.365867	0.0231724
pfs	0.311795	0.504339	-0.192544	0.0232339
sufE	0.607738	1.06492	-0.45718	0.0232504
ygaC	0.247753	0.775	-0.527247	0.0234299
ftnB	0.0801179	0.815417	-0.735299	0.023467
cyoE	-0.0106918	-0.73736	0.726668	0.0236294
zntR	0.268477	0.697709	-0.429232	0.0236966
panC	0.219666	-0.383317	0.602983	0.0239182
ahpC	1.00848	0.25126	0.75722	0.024017
fhuD	-0.240809	0.553665	-0.794474	0.0240371
putA	0.238242	-1.06951	1.30775	0.0243901
fabZ	0.0176521	-0.314675	0.332327	0.0245587
yjbD	0.285215	0.841994	-0.55678	0.0247506
fepD	-0.291673	0.535183	-0.826856	0.0251705
gatR-1	0.078951	0.596537	-0.517586	0.0252644
aroB	0.204214	-0.2135	0.417714	0.0252978
dam	0.0524532	-0.400463	0.452917	0.0253585
ibpB	0.478046	1.2078	-0.729752	0.0253919
ygfZ	0.341431	0.566466	-0.225035	0.0257859
lipA	0.447768	-0.149235	0.597004	0.0258174
panD	0.396912	-0.228839	0.62575	0.0260739
rpsJ	-0.466711	-1.1078	0.64109	0.0261272
rpoA	-0.0890708	-1.06298	0.973906	0.0262239
fepG	-0.302486	0.391137	-0.693622	0.0262542
srlR	0.101771	0.501967	-0.400196	0.0266235
wzzB	0.316678	-0.260418	0.577096	0.0268114
fabG	-0.0277678	-0.662842	0.635074	0.0269469
gluD	0.847433	-0.333913	1.18135	0.0270468
pheT	0.21753	-0.261425	0.478954	0.0272046
purH	0.0295614	-1.495	1.52456	0.0272061
nrdA	0.255488	-0.448746	0.704234	0.0272089
bioC	0.659018	-0.0244456	0.683463	0.027302
yicE	0.0909739	-0.858595	0.949568	0.0273021
ftsK	0.447305	-0.37977	0.827075	0.0273766
flgD	0.395071	-0.349473	0.744544	0.0275571
zwf	0.456904	0.0291639	0.42774	0.0278354
nifS	-0.114464	0.642464	-0.756928	0.02794
miaB	0.104726	-0.410052	0.514779	0.0280778
asnS	0.166111	-0.334513	0.500624	0.0284706
dctA	0.391823	-0.318107	0.70993	0.0286374
gsiA	0.905433	0.132619	0.772814	0.0286418
valS	0.197198	-0.358329	0.555527	0.0288584
yhdG	-0.334687	-0.992222	0.657535	0.0290917
ydiZ	0.210548	0.890285	-0.679736	0.0295394
thrS	-0.557917	0.397652	-0.955569	0.0295446
ybaM	0.155733	0.710731	-0.554998	0.0295524
glnG	-0.600888	0.259202	-0.860091	0.0295668
gshB	0.246524	-0.0774367	0.323961	0.0299043
aspC	0.13058	-0.260726	0.391307	0.0300445
rpsD	-0.184432	-1.03466	0.850228	0.0302028
ydiH	0.0442989	0.311528	-0.267229	0.0302854
tsaA	0.387712	0.85386	-0.466148	0.0310644
yaiY	0.337064	0.7284	-0.391336	0.0312812
yeaR	2.78212	1.90197	0.880148	0.0314215
bssS	0.413068	1.37132	-0.958249	0.0315873
proQ	0.235011	-0.099284	0.334295	0.0316467
yhdN	0.150503	0.499715	-0.349212	0.031676
yjfN	0.308941	0.75004	-0.4411	0.0318336
tig	0.22618	-0.240828	0.467007	0.0318919
nupC	-0.0269368	0.362803	-0.38974	0.0320052
rpmI	0.695212	-0.0479711	0.743183	0.032061
exbD	-0.0777187	0.427467	-0.505186	0.0321
ribH	0.213045	0.601002	-0.387957	0.0321522
phoP	0.0404005	-0.344785	0.385186	0.0323843
glpR	0.149042	0.482713	-0.333671	0.0327184
pabA	0.277049	0.549931	-0.272883	0.0328433
thyA	0.197521	-0.172948	0.37047	0.0330723
pdxH	0.0821548	0.518761	-0.436607	0.0335819
dedD	0.426471	0.106219	0.320252	0.0340264
accC	0.28329	-0.2986	0.581889	0.0340637
yhbQ	0.219748	0.543578	-0.323831	0.0341341
ygiB	0.286217	-0.301732	0.587949	0.0344798
spr	0.297867	-0.480098	0.777965	0.0345802
nhoA	0.253709	0.68231	-0.4286	0.0346385
rluB	0.194241	-0.0237909	0.218032	0.0348893
bioF	0.678985	0.116357	0.562628	0.0350317
sucC	0.156649	-1.09333	1.24998	0.035195
flgF	0.504052	-0.261471	0.765523	0.0354162
rseA	0.290958	0.0656818	0.225276	0.0357066
rpmF	0.320029	-0.247623	0.567651	0.035865
secD	0.25923	-0.235817	0.495048	0.0359292
otsA	0.295834	0.849712	-0.553878	0.0359995
ybbO	0.412308	-0.444832	0.85714	0.0361429
endA	0.0293548	-0.6899	0.719255	0.0362506
lpxD	0.118397	-0.212494	0.330891	0.0363785
cidA	0.382153	0.966616	-0.584462	0.03676
zipA	0.336866	-0.323158	0.660024	0.0370279
glnA	-1.128	-0.314439	-0.813563	0.0372016
arnA	0.227789	-0.394168	0.621957	0.0372688
flgC	0.360016	-0.465255	0.825271	0.0374388
ompA	0.141168	0.668134	-0.526966	0.0376719
recR	0.318392	-0.161128	0.47952	0.0379006
ymdB	0.323609	0.753253	-0.429644	0.0380471
yggV	0.153132	0.244555	-0.0914226	0.0382247
priA	0.263077	0.620588	-0.35751	0.0385198
glnD	0.196904	0.566792	-0.369888	0.0388604
rof	0.274903	0.72128	-0.446377	0.0391364
purF	-0.0332253	-1.05558	1.02236	0.0392047
bioD_1	0.834502	0.130138	0.704363	0.0397757
yafS	0.0538452	0.402913	-0.349068	0.0401026
cedA	0.710501	0.00847636	0.702025	0.0404734
rnb	0.204197	-0.38125	0.585447	0.0407763
purC	0.118508	-0.791552	0.91006	0.0410886
rrlC	0.66633	1.22639	-0.560063	0.0411308
tsr	0.321531	-0.307342	0.628873	0.041202
gltX	0.196893	-0.244161	0.441054	0.0412409
pcnB	0.139518	-0.406271	0.545789	0.0413144
nrdB	0.561704	-0.113996	0.6757	0.0416149
argX	0.451109	0.0884131	0.362696	0.0416903
bax	0.103022	-0.764573	0.867596	0.0419105
rpsU	0.016309	-0.620507	0.636816	0.0425488
hsdM	0.102443	-0.365785	0.468228	0.0428715
purM	-0.0488501	-0.888408	0.839558	0.0433768
mtlD	0.352354	0.633405	-0.281051	0.0434493
coaD	0.277202	0.491506	-0.214304	0.0435086
nusB	0.263435	0.578669	-0.315234	0.043623
cheY	0.325976	-0.0264684	0.352445	0.0437175
glnL	-0.66898	0.0377989	-0.706779	0.0437868
fhuE	0.0714931	1.16706	-1.09556	0.0441781
ppiD	0.241458	-0.421086	0.662544	0.0444147
ybbM	0.0432595	0.516881	-0.473621	0.0444551
nuoF	0.0605803	-0.73428	0.79486	0.0445911
rpmB	0.237346	-0.470002	0.707348	0.0446896
cydC	0.12668	0.547992	-0.421312	0.0447214
rlmI	0.0168482	-0.567956	0.584804	0.0452205
Ttg2D	0.246931	-0.0164121	0.263343	0.0453133
fbp	0.132108	-0.132568	0.264677	0.0456446
mipA	0.213136	-0.0659712	0.279107	0.0458627
nuoG	0.0580708	-0.771604	0.829674	0.046192
fepA	0.684366	1.87887	-1.1945	0.0467596
rho	0.3017	-0.176958	0.478658	0.0470072
rrlA	0.675705	1.24303	-0.567327	0.0470123
folK	0.135576	-0.352923	0.488499	0.0472941
glnS	0.20578	-0.221468	0.427248	0.0477232
hscB	0.125595	0.67685	-0.551255	0.0477651
ogt	1.06331	0.678716	0.384592	0.0479405
ycdW	0.203894	-0.166947	0.370841	0.048247
relB	0.135835	0.547838	-0.412003	0.0486057
ptsO	0.245341	-0.393948	0.639289	0.0489293
tonB	-0.172261	0.434724	-0.606986	0.048981
rne	0.21736	-0.309023	0.526382	0.0493162
seqA	0.22338	-0.284445	0.507825	0.0493412
a log base 2 ratios of contribution to total signal (experimental condition / control); up-regulation (green) and down-regulation (red) are indicated
